# Supplementary material for: Phage predation accelerates the spread of plasmid-encoded antibiotic resistance
Source: Nat Commun. 2024 Jun 26;15:5397. doi: 10.1038/s41467-024-49840-7 (PMC11208555; doi:10.1038/s41467-024-49840-7)
Supplement: Supplementary file 8 — Source Data [file 41467_2024_49840_MOESM8_ESM.xlsx]

## Sheet: Fig. 2
Fig. 2c					Fig. 2d					Fig. 2e					Fig. 2f					Fig. 2g					Fig. 2h
Replicate	Phage	Number of transconjugant regions			Replicate	Phage	Transconjugant area / total area			Replicate	Phage	Total number transconjugants			Replicate	Phage	Biomass diameter (mm)			Replicate	Phage	Intermixing index			Replicate	Phage	Interface straightness
1	Absent	7			1	Absent	0.125713			1	Absent	143000000			1	Absent	9.73			1	Absent	0.00681181			1	Absent	0.9758
2	Absent	4			2	Absent	0.0594873			2	Absent	173000000			2	Absent	9.66			2	Absent	0.0146294			2	Absent	0.9801
3	Absent	5			3	Absent	0.0884517			3	Absent	180000000			3	Absent	9.79			3	Absent	0.00734763			3	Absent	0.97
4	Absent	2			4	Absent	0.0926844			4	Absent	153000000			4	Absent	10.53			4	Absent	0.00464006			4	Absent	0.9638
5	Absent	6			5	Absent	0.0663064			5	Absent	187000000			5	Absent	9.96			5	Absent	0.0054143			5	Absent	0.9742
1	Present	146			1	Present	0.416011			1	Present	1200000000			1	Present	5.16			1	Present	0.05246			1	Present	0.9829
2	Present	139			2	Present	0.475607			2	Present	1200000000			2	Present	5.25			2	Present	0.04799			2	Present	0.9865
3	Present	137			3	Present	0.476626			3	Present	1230000000			3	Present	5.05			3	Present	0.0530754			3	Present	0.9899
4	Present	134			4	Present	0.502655			4	Present	1400000000			4	Present	5.04			4	Present	0.0542353			4	Present	0.9879
5	Present	132			5	Present	0.485512			5	Present	1370000000			5	Present	5			5	Present	0.0494172			5	Present	0.9851

## Sheet: Fig. 3
Fig. 3c					Fig. 3d					Fig. 3e
Replicate	Phage	Mean intermixing index			Replicate	Phage	Number of transconjugant regions			Replicate	Phage	Interface straightness
1	Away from	0.000682922			1	Away from	1			1	Away from	0.9765
2	Away from	0.000743888			2	Away from	4			2	Away from	0.9732
3	Away from	0.00100822			3	Away from	2			3	Away from	0.9749
1	Towards	0.0167019			1	Towards	32			1	Towards	0.9916
2	Towards	0.0118753			2	Towards	30			2	Towards	0.9882
3	Towards	0.0109715			3	Towards	28			3	Towards	0.9923

## Sheet: Fig. 4
Fig. 4f					Fig. 4g
Replicate	Phage	Interface straightness			Replicate	Phage	Intermixing index
1	Absent	0.9681			1	Absent	-0.693652
2	Absent	0.9629			2	Absent	-0.715959
3	Absent	0.972			3	Absent	-0.711012
4	Absent	0.9735			4	Absent	-0.694735
5	Absent	0.9736			5	Absent	-0.70173
1	Present	0.9955			1	Present	-0.473983
2	Present	0.9958			2	Present	-0.382705
3	Present	0.9956			3	Present	-0.421369
4	Present	0.9952			4	Present	-0.412314
5	Present	0.995			5	Present	-0.419402
1	Internal	0.9943			1	Internal	-0.481404
2	Internal	0.993			2	Internal	-0.400864
3	Internal	0.9933			3	Internal	-0.523613
4	Internal	0.9919			4	Internal	-0.47478
5	Internal	0.9923			5	Internal	-0.473978

## Sheet: Fig. 5
Figs. 5c and 5d
Replicate	Phage	Plasmid transfer probability	Proportion of transconjugants
1	Absent	0.0001	0.0552587
2	Absent	0.0001	0.0513718
3	Absent	0.0001	0.0477696
4	Absent	0.0001	0.0502613
5	Absent	0.0001	0.0573906
1	Absent	0.0002	0.0896258
2	Absent	0.0002	0.0898414
3	Absent	0.0002	0.0908341
4	Absent	0.0002	0.0904967
5	Absent	0.0002	0.0992728
1	Absent	0.0003	0.135301
2	Absent	0.0003	0.137616
3	Absent	0.0003	0.136911
4	Absent	0.0003	0.137059
5	Absent	0.0003	0.133078
1	Absent	0.0004	0.17317
2	Absent	0.0004	0.144779
3	Absent	0.0004	0.14913
4	Absent	0.0004	0.175971
5	Absent	0.0004	0.170753
1	Absent	0.0005	0.165324
2	Absent	0.0005	0.197076
3	Absent	0.0005	0.178597
4	Absent	0.0005	0.211307
5	Absent	0.0005	0.190384
1	Absent	0.0006	0.203597
2	Absent	0.0006	0.196589
3	Absent	0.0006	0.172947
4	Absent	0.0006	0.202172
5	Absent	0.0006	0.247811
1	Absent	0.0007	0.24735
2	Absent	0.0007	0.208948
3	Absent	0.0007	0.206878
4	Absent	0.0007	0.233789
5	Absent	0.0007	0.223687
1	Absent	0.0008	0.240437
2	Absent	0.0008	0.24354
3	Absent	0.0008	0.271689
4	Absent	0.0008	0.239242
5	Absent	0.0008	0.236739
1	Absent	0.0009	0.274731
2	Absent	0.0009	0.255697
3	Absent	0.0009	0.227547
4	Absent	0.0009	0.245203
5	Absent	0.0009	0.230641
1	Absent	0.001	0.230332
2	Absent	0.001	0.257623
3	Absent	0.001	0.315134
4	Absent	0.001	0.319549
5	Absent	0.001	0.271688
1	Present	0.0001	0.208753
2	Present	0.0001	0.198429
3	Present	0.0001	0.2236
4	Present	0.0001	0.235388
5	Present	0.0001	0.254866
1	Present	0.0002	0.350737
2	Present	0.0002	0.389618
3	Present	0.0002	0.354842
4	Present	0.0002	0.178597
5	Present	0.0002	0.389011
1	Present	0.0003	0.480838
2	Present	0.0003	0.45812
3	Present	0.0003	0.442248
4	Present	0.0003	0.437724
5	Present	0.0003	0.437404
1	Present	0.0004	0.434581
2	Present	0.0004	0.447754
3	Present	0.0004	0.507298
4	Present	0.0004	0.450496
5	Present	0.0004	0.460962
1	Present	0.0005	0.515971
2	Present	0.0005	0.506617
3	Present	0.0005	0.512778
4	Present	0.0005	0.502116
5	Present	0.0005	0.444671
1	Present	0.0006	0.482878
2	Present	0.0006	0.490836
3	Present	0.0006	0.497994
4	Present	0.0006	0.466498
5	Present	0.0006	0.456923
1	Present	0.0007	0.483479
2	Present	0.0007	0.508575
3	Present	0.0007	0.533377
4	Present	0.0007	0.528167
5	Present	0.0007	0.499698
1	Present	0.0008	0.513539
2	Present	0.0008	0.471921
3	Present	0.0008	0.519932
4	Present	0.0008	0.463751
5	Present	0.0008	0.499642
1	Present	0.0009	0.472056
2	Present	0.0009	0.535183
3	Present	0.0009	0.498762
4	Present	0.0009	0.516705
5	Present	0.0009	0.51216
1	Present	0.001	0.545324
2	Present	0.001	0.491463
3	Present	0.001	0.557754
4	Present	0.001	0.504343
5	Present	0.001	0.50044

## Sheet: Supplementary Fig. 1
Supplementary Fig. 1
Replicate	Phage	Transconjugant area / total area
1	Absent	0.125713
2	Absent	0.0594873
3	Absent	0.0884517
4	Absent	0.0926844
5	Absent	0.0663064
1	Present	0.416011
2	Present	0.475607
3	Present	0.476626
4	Present	0.502655
5	Present	0.485512

## Sheet: Supplementary Fig. 2
Supplementary Figs. 2c and 2d
Replicate	Phage	Donor.recipient.ratio	Transconjugant area/total area
1	Absent	01:01:00	0.125713
2	Absent	01:01:00	0.0594873
3	Absent	01:01:00	0.0884517
4	Absent	01:01:00	0.0926844
5	Absent	01:01:00	0.0663064
1	Present	01:01:00	0.416011
2	Present	01:01:00	0.475607
3	Present	01:01:00	0.476626
4	Present	01:01:00	0.502655
5	Present	01:01:00	0.485512
1	Absent	01:02:00	0.0530933
2	Absent	01:02:00	0.0635416
3	Absent	01:02:00	0.0771723
1	Present	01:02:00	0.653323
2	Present	01:02:00	0.630057
3	Present	01:02:00	0.67652
1	Absent	01:04:00	0.0942396
2	Absent	01:04:00	0.078765
3	Absent	01:04:00	0.0738444
1	Present	01:04:00	0.576324
2	Present	01:04:00	0.797146
3	Present	01:04:00	0.696371
1	Absent	01:06:00	0.103142
2	Absent	01:06:00	0.0628758
3	Absent	01:06:00	0.0492314
1	Present	01:06:00	0.612292
2	Present	01:06:00	0.638356
3	Present	01:06:00	0.46152
1	Absent	01:08:00	0.0286306
2	Absent	01:08:00	0.0421562
3	Absent	01:08:00	0.0143496
1	Present	01:08:00	0.715202
2	Present	01:08:00	0.659905
3	Present	01:08:00	0.507252

## Sheet: Supplementary Fig. 4
Supplementary Fig. 4b
Replicate	DNase	Total transconjugant area (sq. um)
1	Yes	1.19578e+07
2	Yes	1.129e+07
3	Yes	9.98041e+06
4	Yes	1.03274e+07
5	Yes	1.02716e+07
1	No	8.9604e+06
2	No	1.03274e+07
3	No	1.02716e+07
4	No	1.15286e+07
5	No	1.01682e+07

## Sheet: Supplementary Fig. 5
Supplementary Figs. 5c and 5d							Supplementary Fig. 5e						Supplementary Fig. 5f
Replicate	Phage	Plasmid	Relative distance from centroid	Intermixing index			Replicate	Phage	Plasmid	Intermixing index			Replicate	Phage	Plasmid	Intermixing index
1	Absent	Absent	0.418605	0.0452707			1	Absent	Absent	0.00827388			1	Absent	Absent	0.9742
1	Absent	Absent	0.42093	0.0460758			2	Absent	Absent	0.0107174			2	Absent	Absent	0.9713
1	Absent	Absent	0.423256	0.0454728			3	Absent	Absent	0.00862552			3	Absent	Absent	0.9792
1	Absent	Absent	0.425581	0.0448765			4	Absent	Absent	0.00657576			4	Absent	Absent	0.9734
1	Absent	Absent	0.427907	0.0463625			5	Absent	Absent	0.00714294			5	Absent	Absent	0.9642
1	Absent	Absent	0.430233	0.0454237			1	Absent	Present	0.00681181			1	Absent	Present	0.9849
1	Absent	Absent	0.432558	0.0410722			2	Absent	Present	0.0146294			2	Absent	Present	0.9873
1	Absent	Absent	0.434884	0.0408526			3	Absent	Present	0.00734763			3	Absent	Present	0.9891
1	Absent	Absent	0.437209	0.0335241			4	Absent	Present	0.00464006			4	Absent	Present	0.9862
1	Absent	Absent	0.439535	0.0343573			5	Absent	Present	0.0054143			5	Absent	Present	0.9869
1	Absent	Absent	0.44186	0.0398725			1	Present	Absent	0.0413295			1	Present	Absent	0.9758
1	Absent	Absent	0.444186	0.0339975			2	Present	Absent	0.0506865			2	Present	Absent	0.9801
1	Absent	Absent	0.446512	0.0331573			3	Present	Absent	0.0527184			3	Present	Absent	0.97
1	Absent	Absent	0.448837	0.0326556			4	Present	Absent	0.0479365			4	Present	Absent	0.9638
1	Absent	Absent	0.451163	0.031831			5	Present	Absent	0.0476342			5	Present	Absent	0.9742
1	Absent	Absent	0.453488	0.0277501			1	Present	Present	0.05246			1	Present	Present	0.9829
1	Absent	Absent	0.455814	0.0289077			2	Present	Present	0.04799			2	Present	Present	0.9865
1	Absent	Absent	0.45814	0.0284378			3	Present	Present	0.0530754			3	Present	Present	0.9899
1	Absent	Absent	0.460465	0.0286157			4	Present	Present	0.0542353			4	Present	Present	0.9879
1	Absent	Absent	0.462791	0.0271923			5	Present	Present	0.0494172			5	Present	Present	0.9851
1	Absent	Absent	0.465116	0.0283296
1	Absent	Absent	0.467442	0.0288221
1	Absent	Absent	0.469767	0.0293097
1	Absent	Absent	0.472093	0.0272837
1	Absent	Absent	0.474419	0.027462
1	Absent	Absent	0.476744	0.0260859
1	Absent	Absent	0.47907	0.0275044
1	Absent	Absent	0.481395	0.0267565
1	Absent	Absent	0.483721	0.0287703
1	Absent	Absent	0.486047	0.0231498
1	Absent	Absent	0.488372	0.0251616
1	Absent	Absent	0.490698	0.0235338
1	Absent	Absent	0.493023	0.0240234
1	Absent	Absent	0.495349	0.023014
1	Absent	Absent	0.497674	0.0223114
1	Absent	Absent	0.5	0.0236882
1	Absent	Absent	0.502326	0.0221049
1	Absent	Absent	0.504651	0.0228831
1	Absent	Absent	0.506977	0.0236542
1	Absent	Absent	0.509302	0.0203486
1	Absent	Absent	0.511628	0.0208348
1	Absent	Absent	0.513953	0.0204525
1	Absent	Absent	0.516279	0.0192133
1	Absent	Absent	0.518605	0.0185562
1	Absent	Absent	0.52093	0.0187575
1	Absent	Absent	0.523256	0.0181083
1	Absent	Absent	0.525581	0.0183099
1	Absent	Absent	0.527907	0.0176683
1	Absent	Absent	0.530233	0.0195453
1	Absent	Absent	0.532558	0.020294
1	Absent	Absent	0.534884	0.0202058
1	Absent	Absent	0.537209	0.0195671
1	Absent	Absent	0.539535	0.0194828
1	Absent	Absent	0.54186	0.0199456
1	Absent	Absent	0.544186	0.0195883
1	Absent	Absent	0.546512	0.0170668
1	Absent	Absent	0.548837	0.0188828
1	Absent	Absent	0.551163	0.0188031
1	Absent	Absent	0.553488	0.0168517
1	Absent	Absent	0.555814	0.018113
1	Absent	Absent	0.55814	0.017507
1	Absent	Absent	0.560465	0.0208684
1	Absent	Absent	0.562791	0.01973
1	Absent	Absent	0.565116	0.0178149
1	Absent	Absent	0.567442	0.0169591
1	Absent	Absent	0.569767	0.0181891
1	Absent	Absent	0.572093	0.0165625
1	Absent	Absent	0.574419	0.0162377
1	Absent	Absent	0.576744	0.0156588
1	Absent	Absent	0.57907	0.0150846
1	Absent	Absent	0.581395	0.0155335
1	Absent	Absent	0.583721	0.0142035
1	Absent	Absent	0.586047	0.014905
1	Absent	Absent	0.588372	0.0140912
1	Absent	Absent	0.590698	0.0142863
1	Absent	Absent	0.593023	0.0139807
1	Absent	Absent	0.595349	0.0129313
1	Absent	Absent	0.597674	0.0131287
1	Absent	Absent	0.6	0.0125843
1	Absent	Absent	0.602326	0.0127816
1	Absent	Absent	0.604651	0.0139567
1	Absent	Absent	0.606977	0.0124397
1	Absent	Absent	0.609302	0.0126352
1	Absent	Absent	0.611628	0.0108927
1	Absent	Absent	0.613953	0.011816
1	Absent	Absent	0.616279	0.0120117
1	Absent	Absent	0.618605	0.0110092
1	Absent	Absent	0.62093	0.0114448
1	Absent	Absent	0.623256	0.0111646
1	Absent	Absent	0.625581	0.0113598
1	Absent	Absent	0.627907	0.0106103
1	Absent	Absent	0.630233	0.0122156
1	Absent	Absent	0.632558	0.0110004
1	Absent	Absent	0.634884	0.0111933
1	Absent	Absent	0.637209	0.0116171
1	Absent	Absent	0.639535	0.0113434
1	Absent	Absent	0.64186	0.011533
1	Absent	Absent	0.644186	0.0117212
1	Absent	Absent	0.646512	0.011908
1	Absent	Absent	0.648837	0.0120935
1	Absent	Absent	0.651163	0.0106861
1	Absent	Absent	0.653488	0.012234
1	Absent	Absent	0.655814	0.0103846
1	Absent	Absent	0.65814	0.0119226
1	Absent	Absent	0.660465	0.0103114
1	Absent	Absent	0.662791	0.0116155
1	Absent	Absent	0.665116	0.0100167
1	Absent	Absent	0.667442	0.0102037
1	Absent	Absent	0.669767	0.0101682
1	Absent	Absent	0.672093	0.0105736
1	Absent	Absent	0.674419	0.00987858
1	Absent	Absent	0.676744	0.0102822
1	Absent	Absent	0.67907	0.0095929
1	Absent	Absent	0.681395	0.00934288
1	Absent	Absent	0.683721	0.00909457
1	Absent	Absent	0.686047	0.00927954
1	Absent	Absent	0.688372	0.00967834
1	Absent	Absent	0.690698	0.00921705
1	Absent	Absent	0.693023	0.00961339
1	Absent	Absent	0.695349	0.00936832
1	Absent	Absent	0.697674	0.00870047
1	Absent	Absent	0.7	0.0112096
1	Absent	Absent	0.702326	0.00864285
1	Absent	Absent	0.704651	0.00861433
1	Absent	Absent	0.706977	0.00816716
1	Absent	Absent	0.709302	0.0075142
1	Absent	Absent	0.711628	0.00873792
1	Absent	Absent	0.713953	0.00829472
1	Absent	Absent	0.716279	0.0078544
1	Absent	Absent	0.718605	0.00824103
1	Absent	Absent	0.72093	0.00821445
1	Absent	Absent	0.723256	0.00716453
1	Absent	Absent	0.725581	0.00816179
1	Absent	Absent	0.727907	0.00793232
1	Absent	Absent	0.730233	0.00831255
1	Absent	Absent	0.732558	0.00788196
1	Absent	Absent	0.734884	0.00785702
1	Absent	Absent	0.737209	0.00662727
1	Absent	Absent	0.739535	0.00700682
1	Absent	Absent	0.74186	0.00778313
1	Absent	Absent	0.744186	0.00855458
1	Absent	Absent	0.746512	0.00773463
1	Absent	Absent	0.748837	0.00711749
1	Absent	Absent	0.751163	0.00748964
1	Absent	Absent	0.753488	0.00727004
1	Absent	Absent	0.755814	0.00763944
1	Absent	Absent	0.75814	0.00781129
1	Absent	Absent	0.760465	0.00739803
1	Absent	Absent	0.762791	0.00659911
1	Absent	Absent	0.765116	0.00735305
1	Absent	Absent	0.767442	0.00752369
1	Absent	Absent	0.769767	0.00692396
1	Absent	Absent	0.772093	0.00690311
1	Absent	Absent	0.774419	0.00745591
1	Absent	Absent	0.776744	0.00686177
1	Absent	Absent	0.77907	0.00741139
1	Absent	Absent	0.781395	0.00663146
1	Absent	Absent	0.783721	0.00736741
1	Absent	Absent	0.786047	0.00753396
1	Absent	Absent	0.788372	0.00657277
1	Absent	Absent	0.790698	0.00711516
1	Absent	Absent	0.793023	0.00672091
1	Absent	Absent	0.795349	0.00632897
1	Absent	Absent	0.797674	0.00723853
1	Absent	Absent	0.8	0.00629217
1	Absent	Absent	0.802326	0.00645846
1	Absent	Absent	0.804651	0.00662379
1	Absent	Absent	0.806977	0.00587085
1	Absent	Absent	0.809302	0.00640279
1	Absent	Absent	0.811628	0.00638444
1	Absent	Absent	0.813953	0.00672998
1	Absent	Absent	0.816279	0.00652943
1	Absent	Absent	0.818605	0.00596831
1	Absent	Absent	0.82093	0.00757451
1	Absent	Absent	0.823256	0.00575476
1	Absent	Absent	0.825581	0.00717318
1	Absent	Absent	0.827907	0.00608008
1	Absent	Absent	0.830233	0.00677634
1	Absent	Absent	0.832558	0.00675742
1	Absent	Absent	0.834884	0.00762525
1	Absent	Absent	0.837209	0.00671988
1	Absent	Absent	0.839535	0.00634856
1	Absent	Absent	0.84186	0.00703447
1	Absent	Absent	0.844186	0.00596283
1	Absent	Absent	0.846512	0.00682093
1	Absent	Absent	0.848837	0.00610457
1	Absent	Absent	0.851163	0.00678365
1	Absent	Absent	0.853488	0.00555091
1	Absent	Absent	0.855814	0.00813074
1	Absent	Absent	0.85814	0.00621092
1	Absent	Absent	0.860465	0.0063662
1	Absent	Absent	0.862791	0.00755021
1	Absent	Absent	0.865116	0.00855672
1	Absent	Absent	0.867442	0.00716837
1	Absent	Absent	0.869767	0.00748964
1	Absent	Absent	0.872093	0.0103557
1	Absent	Absent	0.874419	0.011852
1	Absent	Absent	0.876744	0.0121583
1	Absent	Absent	0.87907	0.0129682
1	Absent	Absent	0.881395	0.012766
1	Absent	Absent	0.883721	0.0159155
1	Absent	Absent	0.886047	0.0183801
1	Absent	Absent	0.888372	0.022665
1	Absent	Absent	0.890698	0.0199463
1	Absent	Absent	0.893023	0.0208891
1	Absent	Absent	0.895349	0.0221577
1	Absent	Absent	0.897674	0.0267182
1	Absent	Absent	0.9	0.0248397
1	Absent	Absent	0.902326	0.0229708
1	Absent	Absent	0.904651	0.0207842
1	Absent	Absent	0.906977	0.0208942
1	Absent	Absent	0.909302	0.0216548
1	Absent	Absent	0.911628	0.0206252
1	Absent	Absent	0.913953	0.0202487
1	Absent	Absent	0.916279	0.0235905
1	Absent	Absent	0.918605	0.0207909
1	Absent	Absent	0.92093	0.0192915
1	Absent	Absent	0.923256	0.0176393
1	Absent	Absent	0.925581	0.0167952
1	Absent	Absent	0.927907	0.0161149
1	Absent	Absent	0.930233	0.015438
1	Absent	Absent	0.932558	0.0141295
1	Absent	Absent	0.934884	0.0106103
1	Absent	Absent	0.937209	0.0110579
1	Absent	Absent	0.939535	0.0105578
1	Absent	Absent	0.94186	0.00754512
1	Absent	Absent	0.944186	0.00987858
1	Absent	Absent	0.946512	0.00813372
1	Absent	Absent	0.948837	0.00811378
1	Absent	Absent	0.951163	0.00933916
1	Absent	Absent	0.953488	0.00978221
1	Absent	Absent	0.955814	0.0114623
1	Absent	Absent	0.95814	0.0114344
1	Absent	Absent	0.960465	0.0109443
1	Absent	Absent	0.962791	0.0124556
1	Absent	Absent	0.965116	0.0138062
1	Absent	Absent	0.967442	0.0114775
1	Absent	Absent	0.969767	0.0108393
1	Absent	Absent	0.972093	0.0130979
1	Absent	Absent	0.974419	0.0104837
1	Absent	Absent	0.976744	0.0119745
1	Absent	Absent	0.97907	0.0093754
1	Absent	Absent	0.981395	0.0096549
1	Absent	Absent	0.983721	0.0114381
1	Absent	Absent	0.986047	0.0097595
1	Absent	Absent	0.988372	0.00928716
1	Absent	Absent	0.990698	0.00866759
1	Absent	Absent	0.993023	0.0105855
1	Absent	Absent	0.995349	0.00847835
1	Absent	Absent	0.997674	0.00741981
1	Absent	Absent	1	0.00621815
2	Absent	Absent	0.418605	0.0374898
2	Absent	Absent	0.42093	0.0355241
2	Absent	Absent	0.423256	0.0356787
2	Absent	Absent	0.425581	0.0330486
2	Absent	Absent	0.427907	0.032869
2	Absent	Absent	0.430233	0.0364766
2	Absent	Absent	0.432558	0.0342269
2	Absent	Absent	0.434884	0.0296181
2	Absent	Absent	0.437209	0.0311537
2	Absent	Absent	0.439535	0.0330099
2	Absent	Absent	0.44186	0.0301557
2	Absent	Absent	0.444186	0.0286646
2	Absent	Absent	0.446512	0.0301731
2	Absent	Absent	0.448837	0.0316661
2	Absent	Absent	0.451163	0.0262524
2	Absent	Absent	0.453488	0.0293825
2	Absent	Absent	0.455814	0.0285829
2	Absent	Absent	0.45814	0.0313463
2	Absent	Absent	0.460465	0.0273296
2	Absent	Absent	0.462791	0.0275122
2	Absent	Absent	0.465116	0.0261014
2	Absent	Absent	0.467442	0.0297723
2	Absent	Absent	0.469767	0.02994
2	Absent	Absent	0.472093	0.0247749
2	Absent	Absent	0.474419	0.0246534
2	Absent	Absent	0.476744	0.0226699
2	Absent	Absent	0.47907	0.0234869
2	Absent	Absent	0.481395	0.0239886
2	Absent	Absent	0.483721	0.0250975
2	Absent	Absent	0.486047	0.0234544
2	Absent	Absent	0.488372	0.0248585
2	Absent	Absent	0.490698	0.0238355
2	Absent	Absent	0.493023	0.0219213
2	Absent	Absent	0.495349	0.0194274
2	Absent	Absent	0.497674	0.0205265
2	Absent	Absent	0.5	0.0219116
2	Absent	Absent	0.502326	0.0200417
2	Absent	Absent	0.504651	0.0214162
2	Absent	Absent	0.506977	0.0201499
2	Absent	Absent	0.509302	0.0177323
2	Absent	Absent	0.511628	0.017073
2	Absent	Absent	0.513953	0.0172838
2	Absent	Absent	0.516279	0.0192133
2	Absent	Absent	0.518605	0.0148449
2	Absent	Absent	0.52093	0.0159155
2	Absent	Absent	0.523256	0.0172595
2	Absent	Absent	0.525581	0.0169014
2	Absent	Absent	0.527907	0.016827
2	Absent	Absent	0.530233	0.0161947
2	Absent	Absent	0.532558	0.015846
2	Absent	Absent	0.534884	0.0155003
2	Absent	Absent	0.537209	0.0159844
2	Absent	Absent	0.539535	0.0150923
2	Absent	Absent	0.54186	0.0158472
2	Absent	Absent	0.544186	0.0171398
2	Absent	Absent	0.546512	0.019234
2	Absent	Absent	0.548837	0.0169945
2	Absent	Absent	0.551163	0.0158483
2	Absent	Absent	0.553488	0.0149793
2	Absent	Absent	0.555814	0.015183
2	Absent	Absent	0.55814	0.0135282
2	Absent	Absent	0.560465	0.015057
2	Absent	Absent	0.562791	0.0136794
2	Absent	Absent	0.565116	0.0138851
2	Absent	Absent	0.567442	0.0161764
2	Absent	Absent	0.569767	0.0145513
2	Absent	Absent	0.572093	0.0155273
2	Absent	Absent	0.574419	0.0141757
2	Absent	Absent	0.576744	0.0169423
2	Absent	Absent	0.57907	0.0130392
2	Absent	Absent	0.581395	0.0117138
2	Absent	Absent	0.583721	0.0134426
2	Absent	Absent	0.586047	0.0111156
2	Absent	Absent	0.588372	0.0135879
2	Absent	Absent	0.590698	0.0122812
2	Absent	Absent	0.593023	0.0127324
2	Absent	Absent	0.595349	0.012434
2	Absent	Absent	0.597674	0.012881
2	Absent	Absent	0.6	0.0123376
2	Absent	Absent	0.602326	0.0132732
2	Absent	Absent	0.604651	0.011753
2	Absent	Absent	0.606977	0.0107323
2	Absent	Absent	0.609302	0.0094764
2	Absent	Absent	0.611628	0.0111348
2	Absent	Absent	0.613953	0.0110926
2	Absent	Absent	0.616279	0.0122519
2	Absent	Absent	0.618605	0.0110092
2	Absent	Absent	0.62093	0.0121602
2	Absent	Absent	0.623256	0.0128274
2	Absent	Absent	0.625581	0.0125431
2	Absent	Absent	0.627907	0.0115535
2	Absent	Absent	0.630233	0.00986643
2	Absent	Absent	0.632558	0.00983016
2	Absent	Absent	0.634884	0.0107269
2	Absent	Absent	0.637209	0.0118495
2	Absent	Absent	0.639535	0.00995442
2	Absent	Absent	0.64186	0.0106103
2	Absent	Absent	0.644186	0.0103422
2	Absent	Absent	0.646512	0.010305
2	Absent	Absent	0.648837	0.00958352
2	Absent	Absent	0.651163	0.0095493
2	Absent	Absent	0.653488	0.0106481
2	Absent	Absent	0.655814	0.0112876
2	Absent	Absent	0.65814	0.00989797
2	Absent	Absent	0.660465	0.00919064
2	Absent	Absent	0.662791	0.00915839
2	Absent	Absent	0.665116	0.0100167
2	Absent	Absent	0.667442	0.00953821
2	Absent	Absent	0.669767	0.0106103
2	Absent	Absent	0.672093	0.00770993
2	Absent	Absent	0.674419	0.00922001
2	Absent	Absent	0.676744	0.00962587
2	Absent	Absent	0.67907	0.0085028
2	Absent	Absent	0.681395	0.0104293
2	Absent	Absent	0.683721	0.0106103
2	Absent	Absent	0.686047	0.0101428
2	Absent	Absent	0.688372	0.0103236
2	Absent	Absent	0.690698	0.0098601
2	Absent	Absent	0.693023	0.00897249
2	Absent	Absent	0.695349	0.00979415
2	Absent	Absent	0.697674	0.00785164
2	Absent	Absent	0.7	0.00909457
2	Absent	Absent	0.702326	0.0107509
2	Absent	Absent	0.704651	0.0100851
2	Absent	Absent	0.706977	0.00816716
2	Absent	Absent	0.709302	0.00918402
2	Absent	Absent	0.711628	0.0104023
2	Absent	Absent	0.713953	0.0114052
2	Absent	Absent	0.716279	0.00909457
2	Absent	Absent	0.718605	0.0111254
2	Absent	Absent	0.72093	0.0100627
2	Absent	Absent	0.723256	0.011668
2	Absent	Absent	0.725581	0.0104063
2	Absent	Absent	0.727907	0.0109832
2	Absent	Absent	0.730233	0.0101373
2	Absent	Absent	0.732558	0.00889247
2	Absent	Absent	0.734884	0.00967017
2	Absent	Absent	0.737209	0.00863554
2	Absent	Absent	0.739535	0.0106103
2	Absent	Absent	0.74186	0.00957923
2	Absent	Absent	0.744186	0.00875352
2	Absent	Absent	0.746512	0.00892458
2	Absent	Absent	0.748837	0.00869915
2	Absent	Absent	0.751163	0.00906641
2	Absent	Absent	0.753488	0.00923492
2	Absent	Absent	0.755814	0.00901062
2	Absent	Absent	0.75814	0.00742072
2	Absent	Absent	0.760465	0.00837145
2	Absent	Absent	0.762791	0.00970457
2	Absent	Absent	0.765116	0.00851406
2	Absent	Absent	0.767442	0.0104174
2	Absent	Absent	0.769767	0.0100013
2	Absent	Absent	0.772093	0.00901239
2	Absent	Absent	0.774419	0.0105147
2	Absent	Absent	0.776744	0.00914903
2	Absent	Absent	0.77907	0.00950179
2	Absent	Absent	0.781395	0.00985245
2	Absent	Absent	0.783721	0.0096343
2	Absent	Absent	0.786047	0.00791066
2	Absent	Absent	0.788372	0.00826291
2	Absent	Absent	0.790698	0.010111
2	Absent	Absent	0.793023	0.00840114
2	Absent	Absent	0.795349	0.00949345
2	Absent	Absent	0.797674	0.00835215
2	Absent	Absent	0.8	0.00962332
2	Absent	Absent	0.802326	0.00922637
2	Absent	Absent	0.804651	0.0095677
2	Absent	Absent	0.806977	0.00770548
2	Absent	Absent	0.809302	0.00768334
2	Absent	Absent	0.811628	0.00912063
2	Absent	Absent	0.813953	0.008367
2	Absent	Absent	0.816279	0.00961278
2	Absent	Absent	0.818605	0.00868118
2	Absent	Absent	0.82093	0.00901728
2	Absent	Absent	0.823256	0.00827246
2	Absent	Absent	0.825581	0.00824916
2	Absent	Absent	0.827907	0.0100142
2	Absent	Absent	0.830233	0.00962954
2	Absent	Absent	0.832558	0.0112031
2	Absent	Absent	0.834884	0.00993056
2	Absent	Absent	0.837209	0.00937246
2	Absent	Absent	0.839535	0.00934649
2	Absent	Absent	0.84186	0.0082655
2	Absent	Absent	0.844186	0.0108734
2	Absent	Absent	0.846512	0.0122427
2	Absent	Absent	0.848837	0.00941848
2	Absent	Absent	0.851163	0.00991457
2	Absent	Absent	0.853488	0.00988755
2	Absent	Absent	0.855814	0.0110716
2	Absent	Absent	0.85814	0.0129394
2	Absent	Absent	0.860465	0.0122162
2	Absent	Absent	0.862791	0.0102957
2	Absent	Absent	0.865116	0.0130062
2	Absent	Absent	0.867442	0.0114353
2	Absent	Absent	0.869767	0.0129367
2	Absent	Absent	0.872093	0.0125626
2	Absent	Absent	0.874419	0.0125292
2	Absent	Absent	0.876744	0.0153667
2	Absent	Absent	0.87907	0.0170102
2	Absent	Absent	0.881395	0.0152856
2	Absent	Absent	0.883721	0.0192661
2	Absent	Absent	0.886047	0.0155395
2	Absent	Absent	0.888372	0.0169987
2	Absent	Absent	0.890698	0.0172868
2	Absent	Absent	0.893023	0.0167444
2	Absent	Absent	0.895349	0.0191813
2	Absent	Absent	0.897674	0.0209458
2	Absent	Absent	0.9	0.0205627
2	Absent	Absent	0.902326	0.0185407
2	Absent	Absent	0.904651	0.0230754
2	Absent	Absent	0.906977	0.0210574
2	Absent	Absent	0.909302	0.0231202
2	Absent	Absent	0.911628	0.0251725
2	Absent	Absent	0.913953	0.0236505
2	Absent	Absent	0.916279	0.0242368
2	Absent	Absent	0.918605	0.0293329
2	Absent	Absent	0.92093	0.0305449
2	Absent	Absent	0.923256	0.0290247
2	Absent	Absent	0.925581	0.0324708
2	Absent	Absent	0.927907	0.0333468
2	Absent	Absent	0.930233	0.0307169
2	Absent	Absent	0.932558	0.0312753
2	Absent	Absent	0.934884	0.0313559
2	Absent	Absent	0.937209	0.0298564
2	Absent	Absent	0.939535	0.025843
2	Absent	Absent	0.94186	0.0292374
2	Absent	Absent	0.944186	0.0255589
2	Absent	Absent	0.946512	0.0231498
2	Absent	Absent	0.948837	0.0179439
2	Absent	Absent	0.951163	0.0193009
2	Absent	Absent	0.953488	0.0190986
2	Absent	Absent	0.955814	0.0184325
2	Absent	Absent	0.95814	0.0191604
2	Absent	Absent	0.960465	0.0184974
2	Absent	Absent	0.962791	0.0179914
2	Absent	Absent	0.965116	0.0187151
2	Absent	Absent	0.967442	0.0174458
2	Absent	Absent	0.969767	0.0177093
2	Absent	Absent	0.972093	0.0179716
2	Absent	Absent	0.974419	0.0165612
2	Absent	Absent	0.976744	0.0162186
2	Absent	Absent	0.97907	0.016785
2	Absent	Absent	0.981395	0.0135772
2	Absent	Absent	0.983721	0.0138461
2	Absent	Absent	0.986047	0.00990965
2	Absent	Absent	0.988372	0.0145299
2	Absent	Absent	0.990698	0.0143464
2	Absent	Absent	0.993023	0.0123746
2	Absent	Absent	0.995349	0.00996578
2	Absent	Absent	0.997674	0.00964575
2	Absent	Absent	1	0.0072545
3	Absent	Absent	0.418605	0.0505759
3	Absent	Absent	0.42093	0.0527585
3	Absent	Absent	0.423256	0.046872
3	Absent	Absent	0.425581	0.0469638
3	Absent	Absent	0.427907	0.0467085
3	Absent	Absent	0.430233	0.0461119
3	Absent	Absent	0.432558	0.0465485
3	Absent	Absent	0.434884	0.0439166
3	Absent	Absent	0.437209	0.0389422
3	Absent	Absent	0.439535	0.0353678
3	Absent	Absent	0.44186	0.0361868
3	Absent	Absent	0.444186	0.0376639
3	Absent	Absent	0.446512	0.0328257
3	Absent	Absent	0.448837	0.0343049
3	Absent	Absent	0.451163	0.0357688
3	Absent	Absent	0.453488	0.0333001
3	Absent	Absent	0.455814	0.0328054
3	Absent	Absent	0.45814	0.0319926
3	Absent	Absent	0.460465	0.0289373
3	Absent	Absent	0.462791	0.0307113
3	Absent	Absent	0.465116	0.0283296
3	Absent	Absent	0.467442	0.0313559
3	Absent	Absent	0.469767	0.0267885
3	Absent	Absent	0.472093	0.0288517
3	Absent	Absent	0.474419	0.0302706
3	Absent	Absent	0.476744	0.0273281
3	Absent	Absent	0.47907	0.0253412
3	Absent	Absent	0.481395	0.0258338
3	Absent	Absent	0.483721	0.0232611
3	Absent	Absent	0.486047	0.0213222
3	Absent	Absent	0.488372	0.023949
3	Absent	Absent	0.490698	0.0238355
3	Absent	Absent	0.493023	0.0255248
3	Absent	Absent	0.495349	0.0236117
3	Absent	Absent	0.497674	0.022014
3	Absent	Absent	0.5	0.0222077
3	Absent	Absent	0.502326	0.0215154
3	Absent	Absent	0.504651	0.0190693
3	Absent	Absent	0.506977	0.0207339
3	Absent	Absent	0.509302	0.0206393
3	Absent	Absent	0.511628	0.0202561
3	Absent	Absent	0.513953	0.0187241
3	Absent	Absent	0.516279	0.0212207
3	Absent	Absent	0.518605	0.0188417
3	Absent	Absent	0.52093	0.0184733
3	Absent	Absent	0.523256	0.0206548
3	Absent	Absent	0.525581	0.0183099
3	Absent	Absent	0.527907	0.0204728
3	Absent	Absent	0.530233	0.0187077
3	Absent	Absent	0.532558	0.01946
3	Absent	Absent	0.534884	0.0188218
3	Absent	Absent	0.537209	0.0181891
3	Absent	Absent	0.539535	0.0192084
3	Absent	Absent	0.54186	0.0183062
3	Absent	Absent	0.544186	0.0171398
3	Absent	Absent	0.546512	0.0170668
3	Absent	Absent	0.548837	0.017534
3	Absent	Absent	0.551163	0.0163856
3	Absent	Absent	0.553488	0.0163167
3	Absent	Absent	0.555814	0.0178467
3	Absent	Absent	0.55814	0.0167113
3	Absent	Absent	0.560465	0.0137362
3	Absent	Absent	0.562791	0.0144686
3	Absent	Absent	0.565116	0.015195
3	Absent	Absent	0.567442	0.0148719
3	Absent	Absent	0.569767	0.0137718
3	Absent	Absent	0.572093	0.0131982
3	Absent	Absent	0.574419	0.0154644
3	Absent	Absent	0.576744	0.0141186
3	Absent	Absent	0.57907	0.0145732
3	Absent	Absent	0.581395	0.0142603
3	Absent	Absent	0.583721	0.0149644
3	Absent	Absent	0.586047	0.0151576
3	Absent	Absent	0.588372	0.0135879
3	Absent	Absent	0.590698	0.0135344
3	Absent	Absent	0.593023	0.0132317
3	Absent	Absent	0.595349	0.0136774
3	Absent	Absent	0.597674	0.0123856
3	Absent	Absent	0.6	0.0128311
3	Absent	Absent	0.602326	0.0117984
3	Absent	Absent	0.604651	0.0122427
3	Absent	Absent	0.606977	0.0117079
3	Absent	Absent	0.609302	0.0123922
3	Absent	Absent	0.611628	0.0113769
3	Absent	Absent	0.613953	0.0125395
3	Absent	Absent	0.616279	0.0124922
3	Absent	Absent	0.618605	0.0126845
3	Absent	Absent	0.62093	0.0121602
3	Absent	Absent	0.623256	0.013065
3	Absent	Absent	0.625581	0.0108864
3	Absent	Absent	0.627907	0.0113177
3	Absent	Absent	0.630233	0.0136251
3	Absent	Absent	0.632558	0.0110004
3	Absent	Absent	0.634884	0.0111933
3	Absent	Absent	0.637209	0.0116171
3	Absent	Absent	0.639535	0.0111119
3	Absent	Absent	0.64186	0.0131476
3	Absent	Absent	0.644186	0.0126405
3	Absent	Absent	0.646512	0.012366
3	Absent	Absent	0.648837	0.0109526
3	Absent	Absent	0.651163	0.0118229
3	Absent	Absent	0.653488	0.0115543
3	Absent	Absent	0.655814	0.0112876
3	Absent	Absent	0.65814	0.0107978
3	Absent	Absent	0.660465	0.0121047
3	Absent	Absent	0.662791	0.010722
3	Absent	Absent	0.665116	0.0113523
3	Absent	Absent	0.667442	0.0104255
3	Absent	Absent	0.669767	0.0110524
3	Absent	Absent	0.672093	0.011675
3	Absent	Absent	0.674419	0.0103176
3	Absent	Absent	0.676744	0.0107197
3	Absent	Absent	0.67907	0.0119911
3	Absent	Absent	0.681395	0.0104293
3	Absent	Absent	0.683721	0.0123426
3	Absent	Absent	0.686047	0.0118692
3	Absent	Absent	0.688372	0.0118291
3	Absent	Absent	0.690698	0.0105032
3	Absent	Absent	0.693023	0.0104679
3	Absent	Absent	0.695349	0.0106458
3	Absent	Absent	0.697674	0.0112469
3	Absent	Absent	0.7	0.0105751
3	Absent	Absent	0.702326	0.0105401
3	Absent	Absent	0.704651	0.00945475
3	Absent	Absent	0.706977	0.0102613
3	Absent	Absent	0.709302	0.0100189
3	Absent	Absent	0.711628	0.0101942
3	Absent	Absent	0.713953	0.0103684
3	Absent	Absent	0.716279	0.00909457
3	Absent	Absent	0.718605	0.0100953
3	Absent	Absent	0.72093	0.00944662
3	Absent	Absent	0.723256	0.0110538
3	Absent	Absent	0.725581	0.0114265
3	Absent	Absent	0.727907	0.0101696
3	Absent	Absent	0.730233	0.0101373
3	Absent	Absent	0.732558	0.00970087
3	Absent	Absent	0.734884	0.00987164
3	Absent	Absent	0.737209	0.00843471
3	Absent	Absent	0.739535	0.00980955
3	Absent	Absent	0.74186	0.00838183
3	Absent	Absent	0.744186	0.00855458
3	Absent	Absent	0.746512	0.0083296
3	Absent	Absent	0.748837	0.00869915
3	Absent	Absent	0.751163	0.0100519
3	Absent	Absent	0.753488	0.00825248
3	Absent	Absent	0.755814	0.00842297
3	Absent	Absent	0.75814	0.0087877
3	Absent	Absent	0.760465	0.0077874
3	Absent	Absent	0.762791	0.00737547
3	Absent	Absent	0.765116	0.00696605
3	Absent	Absent	0.767442	0.00675203
3	Absent	Absent	0.769767	0.00788562
3	Absent	Absent	0.772093	0.00728661
3	Absent	Absent	0.774419	0.00745591
3	Absent	Absent	0.776744	0.00762419
3	Absent	Absent	0.77907	0.00722136
3	Absent	Absent	0.781395	0.00738934
3	Absent	Absent	0.783721	0.00698959
3	Absent	Absent	0.786047	0.00809901
3	Absent	Absent	0.788372	0.00732394
3	Absent	Absent	0.790698	0.00767688
3	Absent	Absent	0.793023	0.00802776
3	Absent	Absent	0.795349	0.00688741
3	Absent	Absent	0.797674	0.00686733
3	Absent	Absent	0.8	0.00740255
3	Absent	Absent	0.802326	0.00682752
3	Absent	Absent	0.804651	0.00643979
3	Absent	Absent	0.806977	0.0066047
3	Absent	Absent	0.809302	0.00804922
3	Absent	Absent	0.811628	0.00747891
3	Absent	Absent	0.813953	0.00854889
3	Absent	Absent	0.816279	0.00779905
3	Absent	Absent	0.818605	0.0068726
3	Absent	Absent	0.82093	0.00667278
3	Absent	Absent	0.823256	0.00701361
3	Absent	Absent	0.825581	0.00699385
3	Absent	Absent	0.827907	0.00804716
3	Absent	Absent	0.830233	0.00659802
3	Absent	Absent	0.832558	0.00764655
3	Absent	Absent	0.834884	0.00656126
3	Absent	Absent	0.837209	0.0063662
3	Absent	Absent	0.839535	0.0082884
3	Absent	Absent	0.84186	0.00808964
3	Absent	Absent	0.844186	0.00719047
3	Absent	Absent	0.846512	0.00804519
3	Absent	Absent	0.848837	0.00802315
3	Absent	Absent	0.851163	0.00852305
3	Absent	Absent	0.853488	0.00832636
3	Absent	Absent	0.855814	0.0095147
3	Absent	Absent	0.85814	0.0103515
3	Absent	Absent	0.860465	0.00997944
3	Absent	Absent	0.862791	0.0111537
3	Absent	Absent	0.865116	0.0133485
3	Absent	Absent	0.867442	0.013654
3	Absent	Absent	0.869767	0.0132771
3	Absent	Absent	0.872093	0.0118836
3	Absent	Absent	0.874419	0.0128678
3	Absent	Absent	0.876744	0.0119894
3	Absent	Absent	0.87907	0.0151576
3	Absent	Absent	0.881395	0.0149496
3	Absent	Absent	0.883721	0.016083
3	Absent	Absent	0.886047	0.0167092
3	Absent	Absent	0.888372	0.0169987
3	Absent	Absent	0.890698	0.0194477
3	Absent	Absent	0.893023	0.0157497
3	Absent	Absent	0.895349	0.0193466
3	Absent	Absent	0.897674	0.0209458
3	Absent	Absent	0.9	0.0180951
3	Absent	Absent	0.902326	0.0206737
3	Absent	Absent	0.904651	0.0178384
3	Absent	Absent	0.906977	0.020731
3	Absent	Absent	0.909302	0.0210036
3	Absent	Absent	0.911628	0.0246853
3	Absent	Absent	0.913953	0.0249464
3	Absent	Absent	0.916279	0.0253678
3	Absent	Absent	0.918605	0.0261095
3	Absent	Absent	0.92093	0.0265258
3	Absent	Absent	0.923256	0.0262987
3	Absent	Absent	0.925581	0.0263925
3	Absent	Absent	0.927907	0.0269646
3	Absent	Absent	0.930233	0.0248282
3	Absent	Absent	0.932558	0.0241312
3	Absent	Absent	0.934884	0.0193203
3	Absent	Absent	0.937209	0.0180086
3	Absent	Absent	0.939535	0.0159155
3	Absent	Absent	0.94186	0.0163478
3	Absent	Absent	0.944186	0.0144259
3	Absent	Absent	0.946512	0.0148597
3	Absent	Absent	0.948837	0.0143552
3	Absent	Absent	0.951163	0.0143201
3	Absent	Absent	0.953488	0.0158379
3	Absent	Absent	0.955814	0.0122367
3	Absent	Absent	0.95814	0.0106618
3	Absent	Absent	0.960465	0.0137189
3	Absent	Absent	0.962791	0.013532
3	Absent	Absent	0.965116	0.015647
3	Absent	Absent	0.967442	0.0157625
3	Absent	Absent	0.969767	0.0145033
3	Absent	Absent	0.972093	0.014164
3	Absent	Absent	0.974419	0.0130667
3	Absent	Absent	0.976744	0.0134903
3	Absent	Absent	0.97907	0.00998026
3	Absent	Absent	0.981395	0.0114652
3	Absent	Absent	0.983721	0.00978257
3	Absent	Absent	0.986047	0.00945921
3	Absent	Absent	0.988372	0.00898757
3	Absent	Absent	0.990698	0.00836871
3	Absent	Absent	0.993023	0.00790184
3	Absent	Absent	0.995349	0.00847835
3	Absent	Absent	0.997674	0.00875538
3	Absent	Absent	1	0.00962332
4	Absent	Absent	0.418605	0.0442097
4	Absent	Absent	0.42093	0.043262
4	Absent	Absent	0.423256	0.0461724
4	Absent	Absent	0.425581	0.0459201
4	Absent	Absent	0.427907	0.0456705
4	Absent	Absent	0.430233	0.0378531
4	Absent	Absent	0.432558	0.0393609
4	Absent	Absent	0.434884	0.0439166
4	Absent	Absent	0.437209	0.0440216
4	Absent	Absent	0.439535	0.0407571
4	Absent	Absent	0.44186	0.0392024
4	Absent	Absent	0.444186	0.0426635
4	Absent	Absent	0.446512	0.0374677
4	Absent	Absent	0.448837	0.033975
4	Absent	Absent	0.451163	0.0364252
4	Absent	Absent	0.453488	0.0323207
4	Absent	Absent	0.455814	0.0305318
4	Absent	Absent	0.45814	0.0319926
4	Absent	Absent	0.460465	0.0286157
4	Absent	Absent	0.462791	0.028152
4	Absent	Absent	0.465116	0.0270563
4	Absent	Absent	0.467442	0.0262883
4	Absent	Absent	0.469767	0.0274188
4	Absent	Absent	0.472093	0.0275973
4	Absent	Absent	0.474419	0.027462
4	Absent	Absent	0.476744	0.026707
4	Absent	Absent	0.47907	0.0268864
4	Absent	Absent	0.481395	0.0258338
4	Absent	Absent	0.483721	0.0257096
4	Absent	Absent	0.486047	0.022236
4	Absent	Absent	0.488372	0.0245553
4	Absent	Absent	0.490698	0.024439
4	Absent	Absent	0.493023	0.0240234
4	Absent	Absent	0.495349	0.0239106
4	Absent	Absent	0.497674	0.0243938
4	Absent	Absent	0.5	0.0245765
4	Absent	Absent	0.502326	0.0218101
4	Absent	Absent	0.504651	0.0252301
4	Absent	Absent	0.506977	0.02161
4	Absent	Absent	0.509302	0.0191858
4	Absent	Absent	0.511628	0.0202561
4	Absent	Absent	0.513953	0.0213167
4	Absent	Absent	0.516279	0.0195001
4	Absent	Absent	0.518605	0.0222674
4	Absent	Absent	0.52093	0.0198944
4	Absent	Absent	0.523256	0.019523
4	Absent	Absent	0.525581	0.0202817
4	Absent	Absent	0.527907	0.0204728
4	Absent	Absent	0.530233	0.020383
4	Absent	Absent	0.532558	0.018904
4	Absent	Absent	0.534884	0.0174378
4	Absent	Absent	0.537209	0.0198427
4	Absent	Absent	0.539535	0.0172875
4	Absent	Absent	0.54186	0.0163936
4	Absent	Absent	0.544186	0.0185001
4	Absent	Absent	0.546512	0.0173377
4	Absent	Absent	0.548837	0.0169945
4	Absent	Absent	0.551163	0.0177287
4	Absent	Absent	0.553488	0.0171192
4	Absent	Absent	0.555814	0.0149166
4	Absent	Absent	0.55814	0.0161808
4	Absent	Absent	0.560465	0.0182269
4	Absent	Absent	0.562791	0.0147317
4	Absent	Absent	0.565116	0.016505
4	Absent	Absent	0.567442	0.0177419
4	Absent	Absent	0.569767	0.015071
4	Absent	Absent	0.572093	0.0155273
4	Absent	Absent	0.574419	0.0152067
4	Absent	Absent	0.576744	0.0156588
4	Absent	Absent	0.57907	0.0158516
4	Absent	Absent	0.581395	0.0132417
4	Absent	Absent	0.583721	0.0154716
4	Absent	Absent	0.586047	0.0161681
4	Absent	Absent	0.588372	0.0158526
4	Absent	Absent	0.590698	0.0170434
4	Absent	Absent	0.593023	0.0152289
4	Absent	Absent	0.595349	0.0156668
4	Absent	Absent	0.597674	0.0156059
4	Absent	Absent	0.6	0.0162856
4	Absent	Absent	0.602326	0.0140106
4	Absent	Absent	0.604651	0.0164052
4	Absent	Absent	0.606977	0.0156106
4	Absent	Absent	0.609302	0.0167659
4	Absent	Absent	0.611628	0.0176704
4	Absent	Absent	0.613953	0.0156744
4	Absent	Absent	0.616279	0.0192187
4	Absent	Absent	0.618605	0.0150778
4	Absent	Absent	0.62093	0.0162135
4	Absent	Absent	0.623256	0.0173408
4	Absent	Absent	0.625581	0.017513
4	Absent	Absent	0.627907	0.0174481
4	Absent	Absent	0.630233	0.0169139
4	Absent	Absent	0.632558	0.0166176
4	Absent	Absent	0.634884	0.0160904
4	Absent	Absent	0.637209	0.01487
4	Absent	Absent	0.639535	0.0178254
4	Absent	Absent	0.64186	0.0189141
4	Absent	Absent	0.644186	0.0181563
4	Absent	Absent	0.646512	0.019236
4	Absent	Absent	0.648837	0.0162007
4	Absent	Absent	0.651163	0.019326
4	Absent	Absent	0.653488	0.0172182
4	Absent	Absent	0.655814	0.0155769
4	Absent	Absent	0.65814	0.0157468
4	Absent	Absent	0.660465	0.0190538
4	Absent	Absent	0.662791	0.0176467
4	Absent	Absent	0.665116	0.015359
4	Absent	Absent	0.667442	0.0161928
4	Absent	Absent	0.669767	0.0172418
4	Absent	Absent	0.672093	0.0171821
4	Absent	Absent	0.674419	0.0158057
4	Absent	Absent	0.676744	0.0188142
4	Absent	Absent	0.67907	0.0172236
4	Absent	Absent	0.681395	0.0167303
4	Absent	Absent	0.683721	0.0166734
4	Absent	Absent	0.686047	0.0170485
4	Absent	Absent	0.688372	0.0157004
4	Absent	Absent	0.690698	0.0152189
4	Absent	Absent	0.693023	0.0168768
4	Absent	Absent	0.695349	0.020227
4	Absent	Absent	0.697674	0.0180376
4	Absent	Absent	0.7	0.0211502
4	Absent	Absent	0.702326	0.0191829
4	Absent	Absent	0.704651	0.0180691
4	Absent	Absent	0.706977	0.0182191
4	Absent	Absent	0.709302	0.0177419
4	Absent	Absent	0.711628	0.0195563
4	Absent	Absent	0.713953	0.0184558
4	Absent	Absent	0.716279	0.0171557
4	Absent	Absent	0.718605	0.0185423
4	Absent	Absent	0.72093	0.0156075
4	Absent	Absent	0.723256	0.0163761
4	Absent	Absent	0.725581	0.0177519
4	Absent	Absent	0.727907	0.0168816
4	Absent	Absent	0.730233	0.0170306
4	Absent	Absent	0.732558	0.017987
4	Absent	Absent	0.734884	0.0193403
4	Absent	Absent	0.737209	0.018476
4	Absent	Absent	0.739535	0.0176172
4	Absent	Absent	0.74186	0.0181606
4	Absent	Absent	0.744186	0.017706
4	Absent	Absent	0.746512	0.0186424
4	Absent	Absent	0.748837	0.0158166
4	Absent	Absent	0.751163	0.0151764
4	Absent	Absent	0.753488	0.0178804
4	Absent	Absent	0.755814	0.0186089
4	Absent	Absent	0.75814	0.0164037
4	Absent	Absent	0.760465	0.0177163
4	Absent	Absent	0.762791	0.0176623
4	Absent	Absent	0.765116	0.0201242
4	Absent	Absent	0.767442	0.0200632
4	Absent	Absent	0.769767	0.0207719
4	Absent	Absent	0.772093	0.0168743
4	Absent	Absent	0.774419	0.0200736
4	Absent	Absent	0.776744	0.0179168
4	Absent	Absent	0.77907	0.0203338
4	Absent	Absent	0.781395	0.0187575
4	Absent	Absent	0.783721	0.018513
4	Absent	Absent	0.786047	0.0182699
4	Absent	Absent	0.788372	0.0178404
4	Absent	Absent	0.790698	0.0168517
4	Absent	Absent	0.793023	0.0188559
4	Absent	Absent	0.795349	0.0188008
4	Absent	Absent	0.797674	0.0202308
4	Absent	Absent	0.8	0.0199869
4	Absent	Absent	0.802326	0.0180837
4	Absent	Absent	0.804651	0.0176634
4	Absent	Absent	0.806977	0.0210983
4	Absent	Absent	0.809302	0.0212207
4	Absent	Absent	0.811628	0.0195181
4	Absent	Absent	0.813953	0.0207356
4	Absent	Absent	0.816279	0.0212207
4	Absent	Absent	0.818605	0.0173624
4	Absent	Absent	0.82093	0.0214611
4	Absent	Absent	0.823256	0.0201416
4	Absent	Absent	0.825581	0.0213402
4	Absent	Absent	0.827907	0.0211014
4	Absent	Absent	0.830233	0.0249655
4	Absent	Absent	0.832558	0.0213392
4	Absent	Absent	0.834884	0.0214571
4	Absent	Absent	0.837209	0.0215743
4	Absent	Absent	0.839535	0.022749
4	Absent	Absent	0.84186	0.0262034
4	Absent	Absent	0.844186	0.0256051
4	Absent	Absent	0.846512	0.0274586
4	Absent	Absent	0.848837	0.0258136
4	Absent	Absent	0.851163	0.0273086
4	Absent	Absent	0.853488	0.0293157
4	Absent	Absent	0.855814	0.030966
4	Absent	Absent	0.85814	0.0291568
4	Absent	Absent	0.860465	0.0325192
4	Absent	Absent	0.862791	0.0312304
4	Absent	Absent	0.865116	0.0362805
4	Absent	Absent	0.867442	0.0351592
4	Absent	Absent	0.869767	0.0365971
4	Absent	Absent	0.872093	0.0329345
4	Absent	Absent	0.874419	0.0333548
4	Absent	Absent	0.876744	0.0320843
4	Absent	Absent	0.87907	0.0306521
4	Absent	Absent	0.881395	0.0302352
4	Absent	Absent	0.883721	0.029318
4	Absent	Absent	0.886047	0.0294082
4	Absent	Absent	0.888372	0.0289979
4	Absent	Absent	0.890698	0.0337425
4	Absent	Absent	0.893023	0.0276863
4	Absent	Absent	0.895349	0.0282758
4	Absent	Absent	0.897674	0.0247391
4	Absent	Absent	0.9	0.0256622
4	Absent	Absent	0.902326	0.0246116
4	Absent	Absent	0.904651	0.0243847
4	Absent	Absent	0.906977	0.0238324
4	Absent	Absent	0.909302	0.0218177
4	Absent	Absent	0.911628	0.02095
4	Absent	Absent	0.913953	0.0238125
4	Absent	Absent	0.916279	0.0237521
4	Absent	Absent	0.918605	0.0203074
4	Absent	Absent	0.92093	0.0191307
4	Absent	Absent	0.923256	0.0194033
4	Absent	Absent	0.925581	0.0172751
4	Absent	Absent	0.927907	0.0209016
4	Absent	Absent	0.930233	0.0194169
4	Absent	Absent	0.932558	0.0180984
4	Absent	Absent	0.934884	0.0207456
4	Absent	Absent	0.937209	0.0186405
4	Absent	Absent	0.939535	0.0206429
4	Absent	Absent	0.94186	0.0191772
4	Absent	Absent	0.944186	0.0186595
4	Absent	Absent	0.946512	0.0220549
4	Absent	Absent	0.948837	0.0170077
4	Absent	Absent	0.951163	0.0203905
4	Absent	Absent	0.953488	0.018788
4	Absent	Absent	0.955814	0.0195168
4	Absent	Absent	0.95814	0.0174607
4	Absent	Absent	0.960465	0.0175726
4	Absent	Absent	0.962791	0.0167612
4	Absent	Absent	0.965116	0.0162607
4	Absent	Absent	0.967442	0.0127018
4	Absent	Absent	0.969767	0.01374
4	Absent	Absent	0.972093	0.0132502
4	Absent	Absent	0.974419	0.0126108
4	Absent	Absent	0.976744	0.0121261
4	Absent	Absent	0.97907	0.0116436
4	Absent	Absent	0.981395	0.0132755
4	Absent	Absent	0.983721	0.0100836
4	Absent	Absent	0.986047	0.00900877
4	Absent	Absent	0.988372	0.00748964
4	Absent	Absent	0.990698	0.00702374
4	Absent	Absent	0.993023	0.00656002
4	Absent	Absent	0.995349	0.00713966
4	Absent	Absent	0.997674	0.00652943
4	Absent	Absent	1	0.00562594
5	Absent	Absent	0.418605	0.053759
5	Absent	Absent	0.42093	0.0502965
5	Absent	Absent	0.423256	0.0482712
5	Absent	Absent	0.425581	0.046268
5	Absent	Absent	0.427907	0.0487845
5	Absent	Absent	0.430233	0.0485208
5	Absent	Absent	0.432558	0.0438104
5	Absent	Absent	0.434884	0.0480018
5	Absent	Absent	0.437209	0.0443602
5	Absent	Absent	0.439535	0.045136
5	Absent	Absent	0.44186	0.0405426
5	Absent	Absent	0.444186	0.0423302
5	Absent	Absent	0.446512	0.0417782
5	Absent	Absent	0.448837	0.0389229
5	Absent	Absent	0.451163	0.0383941
5	Absent	Absent	0.453488	0.0378707
5	Absent	Absent	0.455814	0.0396263
5	Absent	Absent	0.45814	0.0352241
5	Absent	Absent	0.460465	0.0350462
5	Absent	Absent	0.462791	0.0335905
5	Absent	Absent	0.465116	0.0308761
5	Absent	Absent	0.467442	0.0348399
5	Absent	Absent	0.469767	0.0293097
5	Absent	Absent	0.472093	0.0291653
5	Absent	Absent	0.474419	0.0299586
5	Absent	Absent	0.476744	0.0338495
5	Absent	Absent	0.47907	0.0309039
5	Absent	Absent	0.481395	0.0282942
5	Absent	Absent	0.483721	0.0263218
5	Absent	Absent	0.486047	0.0280235
5	Absent	Absent	0.488372	0.0281932
5	Absent	Absent	0.490698	0.0292664
5	Absent	Absent	0.493023	0.0306298
5	Absent	Absent	0.495349	0.0286927
5	Absent	Absent	0.497674	0.0270712
5	Absent	Absent	0.5	0.0257609
5	Absent	Absent	0.502326	0.022989
5	Absent	Absent	0.504651	0.022003
5	Absent	Absent	0.506977	0.0245303
5	Absent	Absent	0.509302	0.0226741
5	Absent	Absent	0.511628	0.0222817
5	Absent	Absent	0.513953	0.0201644
5	Absent	Absent	0.516279	0.0217942
5	Absent	Absent	0.518605	0.0225529
5	Absent	Absent	0.52093	0.0224522
5	Absent	Absent	0.523256	0.0234842
5	Absent	Absent	0.525581	0.0214085
5	Absent	Absent	0.527907	0.0207532
5	Absent	Absent	0.530233	0.020383
5	Absent	Absent	0.532558	0.02224
5	Absent	Absent	0.534884	0.0215897
5	Absent	Absent	0.537209	0.022323
5	Absent	Absent	0.539535	0.0186595
5	Absent	Absent	0.54186	0.0174866
5	Absent	Absent	0.544186	0.0187721
5	Absent	Absent	0.546512	0.0186922
5	Absent	Absent	0.548837	0.0191525
5	Absent	Absent	0.551163	0.0185345
5	Absent	Absent	0.553488	0.0171192
5	Absent	Absent	0.555814	0.0165148
5	Absent	Absent	0.55814	0.0167113
5	Absent	Absent	0.560465	0.0161136
5	Absent	Absent	0.562791	0.016047
5	Absent	Absent	0.565116	0.015981
5	Absent	Absent	0.567442	0.01722
5	Absent	Absent	0.569767	0.0166301
5	Absent	Absent	0.572093	0.0168213
5	Absent	Absent	0.574419	0.0162377
5	Absent	Absent	0.576744	0.0156588
5	Absent	Absent	0.57907	0.0173856
5	Absent	Absent	0.581395	0.0170614
5	Absent	Absent	0.583721	0.0167398
5	Absent	Absent	0.586047	0.0164207
5	Absent	Absent	0.588372	0.017614
5	Absent	Absent	0.590698	0.0167927
5	Absent	Absent	0.593023	0.0147296
5	Absent	Absent	0.595349	0.0144234
5	Absent	Absent	0.597674	0.0151104
5	Absent	Absent	0.6	0.0150519
5	Absent	Absent	0.602326	0.0145021
5	Absent	Absent	0.604651	0.0139567
5	Absent	Absent	0.606977	0.0139032
5	Absent	Absent	0.609302	0.0123922
5	Absent	Absent	0.611628	0.0130713
5	Absent	Absent	0.613953	0.0137452
5	Absent	Absent	0.616279	0.0122519
5	Absent	Absent	0.618605	0.0143598
5	Absent	Absent	0.62093	0.012637
5	Absent	Absent	0.623256	0.013065
5	Absent	Absent	0.625581	0.0134897
5	Absent	Absent	0.627907	0.013204
5	Absent	Absent	0.630233	0.0136251
5	Absent	Absent	0.632558	0.0117026
5	Absent	Absent	0.634884	0.0116597
5	Absent	Absent	0.637209	0.0125465
5	Absent	Absent	0.639535	0.0120379
5	Absent	Absent	0.64186	0.011533
5	Absent	Absent	0.644186	0.0108019
5	Absent	Absent	0.646512	0.010534
5	Absent	Absent	0.648837	0.0111808
5	Absent	Absent	0.651163	0.0106861
5	Absent	Absent	0.653488	0.0108746
5	Absent	Absent	0.655814	0.0106103
5	Absent	Absent	0.65814	0.0103479
5	Absent	Absent	0.660465	0.0094148
5	Absent	Absent	0.662791	0.00938177
5	Absent	Absent	0.665116	0.0102393
5	Absent	Absent	0.667442	0.0110909
5	Absent	Absent	0.669767	0.0103893
5	Absent	Absent	0.672093	0.00903163
5	Absent	Absent	0.674419	0.0103176
5	Absent	Absent	0.676744	0.00962587
5	Absent	Absent	0.67907	0.0100289
5	Absent	Absent	0.681395	0.0112984
5	Absent	Absent	0.683721	0.00952764
5	Absent	Absent	0.686047	0.00927954
5	Absent	Absent	0.688372	0.00903312
5	Absent	Absent	0.690698	0.0107175
5	Absent	Absent	0.693023	0.00982702
5	Absent	Absent	0.695349	0.00936832
5	Absent	Absent	0.697674	0.00870047
5	Absent	Absent	0.7	0.00930607
5	Absent	Absent	0.702326	0.00948606
5	Absent	Absent	0.704651	0.00945475
5	Absent	Absent	0.706977	0.00921423
5	Absent	Absent	0.709302	0.00960148
5	Absent	Absent	0.711628	0.00936205
5	Absent	Absent	0.713953	0.00912419
5	Absent	Absent	0.716279	0.00909457
5	Absent	Absent	0.718605	0.00844706
5	Absent	Absent	0.72093	0.00780373
5	Absent	Absent	0.723256	0.00859744
5	Absent	Absent	0.725581	0.00714157
5	Absent	Absent	0.727907	0.0087459
5	Absent	Absent	0.730233	0.00831255
5	Absent	Absent	0.732558	0.00788196
5	Absent	Absent	0.734884	0.00805848
5	Absent	Absent	0.737209	0.00843471
5	Absent	Absent	0.739535	0.00920896
5	Absent	Absent	0.74186	0.00878096
5	Absent	Absent	0.744186	0.00855458
5	Absent	Absent	0.746512	0.00793296
5	Absent	Absent	0.748837	0.00810603
5	Absent	Absent	0.751163	0.00847512
5	Absent	Absent	0.753488	0.00844897
5	Absent	Absent	0.755814	0.00666002
5	Absent	Absent	0.75814	0.00800657
5	Absent	Absent	0.760465	0.00739803
5	Absent	Absent	0.762791	0.00815184
5	Absent	Absent	0.765116	0.00735305
5	Absent	Absent	0.767442	0.0077166
5	Absent	Absent	0.769767	0.00788562
5	Absent	Absent	0.772093	0.00786187
5	Absent	Absent	0.774419	0.00783826
5	Absent	Absent	0.776744	0.00743358
5	Absent	Absent	0.77907	0.0079815
5	Absent	Absent	0.781395	0.00814722
5	Absent	Absent	0.783721	0.00831195
5	Absent	Absent	0.786047	0.00772231
5	Absent	Absent	0.788372	0.0058216
5	Absent	Absent	0.790698	0.0063662
5	Absent	Absent	0.793023	0.00597414
5	Absent	Absent	0.795349	0.00670126
5	Absent	Absent	0.797674	0.00760974
5	Absent	Absent	0.8	0.00629217
5	Absent	Absent	0.802326	0.00627393
5	Absent	Absent	0.804651	0.00570382
5	Absent	Absent	0.806977	0.00587085
5	Absent	Absent	0.809302	0.00621985
5	Absent	Absent	0.811628	0.00601961
5	Absent	Absent	0.813953	0.00672998
5	Absent	Absent	0.816279	0.00779905
5	Absent	Absent	0.818605	0.00633003
5	Absent	Absent	0.82093	0.00613175
5	Absent	Absent	0.823256	0.00683377
5	Absent	Absent	0.825581	0.00645586
5	Absent	Absent	0.827907	0.00536477
5	Absent	Absent	0.830233	0.00517142
5	Absent	Absent	0.832558	0.00569046
5	Absent	Absent	0.834884	0.00744792
5	Absent	Absent	0.837209	0.00565884
5	Absent	Absent	0.839535	0.00546682
5	Absent	Absent	0.84186	0.00703447
5	Absent	Absent	0.844186	0.00508594
5	Absent	Absent	0.846512	0.00647114
5	Absent	Absent	0.848837	0.00680224
5	Absent	Absent	0.851163	0.00695759
5	Absent	Absent	0.853488	0.00693864
5	Absent	Absent	0.855814	0.00882272
5	Absent	Absent	0.85814	0.0074186
5	Absent	Absent	0.860465	0.00671032
5	Absent	Absent	0.862791	0.00686382
5	Absent	Absent	0.865116	0.00752991
5	Absent	Absent	0.867442	0.00665635
5	Absent	Absent	0.869767	0.00817052
5	Absent	Absent	0.872093	0.00729991
5	Absent	Absent	0.874419	0.00660324
5	Absent	Absent	0.876744	0.0081055
5	Absent	Absent	0.87907	0.0084209
5	Absent	Absent	0.881395	0.0082307
5	Absent	Absent	0.883721	0.00837658
5	Absent	Absent	0.886047	0.0118635
5	Absent	Absent	0.888372	0.0108325
5	Absent	Absent	0.890698	0.0119678
5	Absent	Absent	0.893023	0.0137603
5	Absent	Absent	0.895349	0.0122363
5	Absent	Absent	0.897674	0.0140188
5	Absent	Absent	0.9	0.0141471
5	Absent	Absent	0.902326	0.014931
5	Absent	Absent	0.904651	0.0163655
5	Absent	Absent	0.906977	0.0169765
5	Absent	Absent	0.909302	0.01791
5	Absent	Absent	0.911628	0.0214372
5	Absent	Absent	0.913953	0.0218686
5	Absent	Absent	0.916279	0.0231057
5	Absent	Absent	0.918605	0.0198239
5	Absent	Absent	0.92093	0.0212207
5	Absent	Absent	0.923256	0.019724
5	Absent	Absent	0.925581	0.0180749
5	Absent	Absent	0.927907	0.0172318
5	Absent	Absent	0.930233	0.0198944
5	Absent	Absent	0.932558	0.0206385
5	Absent	Absent	0.934884	0.0194787
5	Absent	Absent	0.937209	0.0203782
5	Absent	Absent	0.939535	0.0212732
5	Absent	Absent	0.94186	0.01902
5	Absent	Absent	0.944186	0.0196004
5	Absent	Absent	0.946512	0.0204907
5	Absent	Absent	0.948837	0.0187241
5	Absent	Absent	0.951163	0.0217914
5	Absent	Absent	0.953488	0.0184775
5	Absent	Absent	0.955814	0.0185874
5	Absent	Absent	0.95814	0.0200875
5	Absent	Absent	0.960465	0.0186516
5	Absent	Absent	0.962791	0.0198367
5	Absent	Absent	0.965116	0.0182549
5	Absent	Absent	0.967442	0.0188231
5	Absent	Absent	0.969767	0.0195413
5	Absent	Absent	0.972093	0.0169055
5	Absent	Absent	0.974419	0.0154977
5	Absent	Absent	0.976744	0.0140966
5	Absent	Absent	0.97907	0.0134582
5	Absent	Absent	0.981395	0.0135772
5	Absent	Absent	0.983721	0.0121906
5	Absent	Absent	0.986047	0.0111108
5	Absent	Absent	0.988372	0.00958675
5	Absent	Absent	0.990698	0.00836871
5	Absent	Absent	0.993023	0.00864729
5	Absent	Absent	0.995349	0.0062472
5	Absent	Absent	0.997674	0.00652943
5	Absent	Absent	1	0.00592204
1	Absent	Present	0.418605	0.0127324
1	Absent	Present	0.42093	0.0179379
1	Absent	Present	0.423256	0.0136419
1	Absent	Present	0.425581	0.0191334
1	Absent	Present	0.427907	0.0172995
1	Absent	Present	0.430233	0.0147971
1	Absent	Present	0.432558	0.0174557
1	Absent	Present	0.434884	0.0190645
1	Absent	Present	0.437209	0.0186245
1	Absent	Present	0.439535	0.0168418
1	Absent	Present	0.44186	0.0241245
1	Absent	Present	0.444186	0.0229983
1	Absent	Present	0.446512	0.0222154
1	Absent	Present	0.448837	0.0207809
1	Absent	Present	0.451163	0.0210019
1	Absent	Present	0.453488	0.0218736
1	Absent	Present	0.455814	0.0246853
1	Absent	Present	0.45814	0.0235905
1	Absent	Present	0.460465	0.0295803
1	Absent	Present	0.462791	0.0243131
1	Absent	Present	0.465116	0.026738
1	Absent	Present	0.467442	0.0262883
1	Absent	Present	0.469767	0.023952
1	Absent	Present	0.472093	0.0250885
1	Absent	Present	0.474419	0.0255896
1	Absent	Present	0.476744	0.0276386
1	Absent	Present	0.47907	0.024105
1	Absent	Present	0.481395	0.0230659
1	Absent	Present	0.483721	0.0269339
1	Absent	Present	0.486047	0.0255866
1	Absent	Present	0.488372	0.0257679
1	Absent	Present	0.490698	0.024439
1	Absent	Present	0.493023	0.0237231
1	Absent	Present	0.495349	0.0248072
1	Absent	Present	0.497674	0.0217165
1	Absent	Present	0.5	0.0192466
1	Absent	Present	0.502326	0.0221049
1	Absent	Present	0.504651	0.0225897
1	Absent	Present	0.506977	0.0221941
1	Absent	Present	0.509302	0.0229648
1	Absent	Present	0.511628	0.0240179
1	Absent	Present	0.513953	0.0262138
1	Absent	Present	0.516279	0.0206471
1	Absent	Present	0.518605	0.0216965
1	Absent	Present	0.52093	0.0230206
1	Absent	Present	0.523256	0.0234842
1	Absent	Present	0.525581	0.0247887
1	Absent	Present	0.527907	0.0260818
1	Absent	Present	0.530233	0.026805
1	Absent	Present	0.532558	0.027522
1	Absent	Present	0.534884	0.0268487
1	Absent	Present	0.537209	0.0248034
1	Absent	Present	0.539535	0.0263429
1	Absent	Present	0.54186	0.0262298
1	Absent	Present	0.544186	0.0239413
1	Absent	Present	0.546512	0.0262775
1	Absent	Present	0.548837	0.0277847
1	Absent	Present	0.551163	0.030085
1	Absent	Present	0.553488	0.0278187
1	Absent	Present	0.555814	0.0226413
1	Absent	Present	0.55814	0.0265258
1	Absent	Present	0.560465	0.0237742
1	Absent	Present	0.562791	0.0260435
1	Absent	Present	0.565116	0.0259364
1	Absent	Present	0.567442	0.0247864
1	Absent	Present	0.569767	0.0252049
1	Absent	Present	0.572093	0.0243261
1	Absent	Present	0.574419	0.026805
1	Absent	Present	0.576744	0.0215629
1	Absent	Present	0.57907	0.0271011
1	Absent	Present	0.581395	0.0254648
1	Absent	Present	0.583721	0.025617
1	Absent	Present	0.586047	0.0252627
1	Absent	Present	0.588372	0.028434
1	Absent	Present	0.590698	0.0235599
1	Absent	Present	0.593023	0.0277117
1	Absent	Present	0.595349	0.025614
1	Absent	Present	0.597674	0.0279915
1	Absent	Present	0.6	0.0271427
1	Absent	Present	0.602326	0.0226135
1	Absent	Present	0.604651	0.0230163
1	Absent	Present	0.606977	0.0229281
1	Absent	Present	0.609302	0.0223546
1	Absent	Present	0.611628	0.0259005
1	Absent	Present	0.613953	0.0260435
1	Absent	Present	0.616279	0.0240234
1	Absent	Present	0.618605	0.0248904
1	Absent	Present	0.62093	0.0226513
1	Absent	Present	0.623256	0.0218541
1	Absent	Present	0.625581	0.0189329
1	Absent	Present	0.627907	0.0207491
1	Absent	Present	0.630233	0.0204376
1	Absent	Present	0.632558	0.0198944
1	Absent	Present	0.634884	0.0221534
1	Absent	Present	0.637209	0.0213756
1	Absent	Present	0.639535	0.0224553
1	Absent	Present	0.64186	0.0200674
1	Absent	Present	0.644186	0.0209142
1	Absent	Present	0.646512	0.021068
1	Absent	Present	0.648837	0.0246433
1	Absent	Present	0.651163	0.0195533
1	Absent	Present	0.653488	0.0212962
1	Absent	Present	0.655814	0.0223494
1	Absent	Present	0.65814	0.0191211
1	Absent	Present	0.660465	0.0192779
1	Absent	Present	0.662791	0.0203272
1	Absent	Present	0.665116	0.0202561
1	Absent	Present	0.667442	0.0199637
1	Absent	Present	0.669767	0.0187891
1	Absent	Present	0.672093	0.0182835
1	Absent	Present	0.674419	0.0162448
1	Absent	Present	0.676744	0.0164077
1	Absent	Present	0.67907	0.0172236
1	Absent	Present	0.681395	0.0160785
1	Absent	Present	0.683721	0.017323
1	Absent	Present	0.686047	0.0189907
1	Absent	Present	0.688372	0.017421
1	Absent	Present	0.690698	0.0180054
1	Absent	Present	0.693023	0.0149542
1	Absent	Present	0.695349	0.0159687
1	Absent	Present	0.697674	0.0150667
1	Absent	Present	0.7	0.0150166
1	Absent	Present	0.702326	0.0137021
1	Absent	Present	0.704651	0.0142872
1	Absent	Present	0.706977	0.0144496
1	Absent	Present	0.709302	0.0139848
1	Absent	Present	0.711628	0.0141471
1	Absent	Present	0.713953	0.0130642
1	Absent	Present	0.716279	0.0146753
1	Absent	Present	0.718605	0.0179242
1	Absent	Present	0.72093	0.017045
1	Absent	Present	0.723256	0.0165808
1	Absent	Present	0.725581	0.0187721
1	Absent	Present	0.727907	0.018102
1	Absent	Present	0.730233	0.0202745
1	Absent	Present	0.732558	0.0202102
1	Absent	Present	0.734884	0.0163184
1	Absent	Present	0.737209	0.0200826
1	Absent	Present	0.739535	0.0180175
1	Absent	Present	0.74186	0.0177615
1	Absent	Present	0.744186	0.0187007
1	Absent	Present	0.746512	0.0196341
1	Absent	Present	0.748837	0.0183868
1	Absent	Present	0.751163	0.0171473
1	Absent	Present	0.753488	0.0155225
1	Absent	Present	0.755814	0.0164542
1	Absent	Present	0.75814	0.0189424
1	Absent	Present	0.760465	0.0184951
1	Absent	Present	0.762791	0.016886
1	Absent	Present	0.765116	0.0191566
1	Absent	Present	0.767442	0.0183269
1	Absent	Present	0.769767	0.0186562
1	Absent	Present	0.772093	0.0189835
1	Absent	Present	0.774419	0.0191177
1	Absent	Present	0.776744	0.0169638
1	Absent	Present	0.77907	0.0178634
1	Absent	Present	0.781395	0.0178102
1	Absent	Present	0.783721	0.0171906
1	Absent	Present	0.786047	0.0160097
1	Absent	Present	0.788372	0.0174648
1	Absent	Present	0.790698	0.0166645
1	Absent	Present	0.793023	0.0171757
1	Absent	Present	0.795349	0.0154501
1	Absent	Present	0.797674	0.0152195
1	Absent	Present	0.8	0.0148051
1	Absent	Present	0.802326	0.0153158
1	Absent	Present	0.804651	0.0143515
1	Absent	Present	0.806977	0.0146771
1	Absent	Present	0.809302	0.014452
1	Absent	Present	0.811628	0.0120392
1	Absent	Present	0.813953	0.0123686
1	Absent	Present	0.816279	0.0114265
1	Absent	Present	0.818605	0.0124792
1	Absent	Present	0.82093	0.01046
1	Absent	Present	0.823256	0.00953131
1	Absent	Present	0.825581	0.0109391
1	Absent	Present	0.827907	0.00768951
1	Absent	Present	0.830233	0.00998619
1	Absent	Present	0.832558	0.0101361
1	Absent	Present	0.834884	0.00922123
1	Absent	Present	0.837209	0.00972614
1	Absent	Present	0.839535	0.00934649
1	Absent	Present	0.84186	0.0096724
1	Absent	Present	0.844186	0.00894424
1	Absent	Present	0.846512	0.00891967
1	Absent	Present	0.848837	0.00784874
1	Absent	Present	0.851163	0.00939275
1	Absent	Present	0.853488	0.00936716
1	Absent	Present	0.855814	0.0093417
1	Absent	Present	0.85814	0.00845376
1	Absent	Present	0.860465	0.00877503
1	Absent	Present	0.862791	0.00857978
1	Absent	Present	0.865116	0.00855672
1	Absent	Present	0.867442	0.00955783
1	Absent	Present	0.869767	0.0100429
1	Absent	Present	0.872093	0.00916733
1	Absent	Present	0.874419	0.00880432
1	Absent	Present	0.876744	0.00844323
1	Absent	Present	0.87907	0.00926299
1	Absent	Present	0.881395	0.0082307
1	Absent	Present	0.883721	0.00871164
1	Absent	Present	0.886047	0.0100255
1	Absent	Present	0.888372	0.00866603
1	Absent	Present	0.890698	0.0094745
1	Absent	Present	0.893023	0.00862089
1	Absent	Present	0.895349	0.00909457
1	Absent	Present	0.897674	0.00742173
1	Absent	Present	0.9	0.00904757
1	Absent	Present	0.902326	0.00836794
1	Absent	Present	0.904651	0.00851008
1	Absent	Present	0.906977	0.00946768
1	Absent	Present	0.909302	0.00993192
1	Absent	Present	0.911628	0.00876976
1	Absent	Present	0.913953	0.0095574
1	Absent	Present	0.916279	0.00953314
1	Absent	Present	0.918605	0.0107984
1	Absent	Present	0.92093	0.00835965
1	Absent	Present	0.923256	0.0101025
1	Absent	Present	0.925581	0.00943733
1	Absent	Present	0.927907	0.00941368
1	Absent	Present	0.930233	0.00907183
1	Absent	Present	0.932558	0.00841418
1	Absent	Present	0.934884	0.00791816
1	Absent	Present	0.937209	0.00853039
1	Absent	Present	0.939535	0.0100851
1	Absent	Present	0.94186	0.00848826
1	Absent	Present	0.944186	0.00893777
1	Absent	Present	0.946512	0.00907222
1	Absent	Present	0.948837	0.00795775
1	Absent	Present	0.951163	0.00871655
1	Absent	Present	0.953488	0.00885057
1	Absent	Present	0.955814	0.00758987
1	Absent	Present	0.95814	0.00865308
1	Absent	Present	0.960465	0.00894042
1	Absent	Present	0.962791	0.00784242
1	Absent	Present	0.965116	0.00813033
1	Absent	Present	0.967442	0.00856988
1	Absent	Present	0.969767	0.008702
1	Absent	Present	0.972093	0.00639666
1	Absent	Present	0.974419	0.00957209
1	Absent	Present	0.976744	0.00712408
1	Absent	Present	0.97907	0.00710716
1	Absent	Present	0.981395	0.00724117
1	Absent	Present	0.983721	0.00767556
1	Absent	Present	0.986047	0.00690672
1	Absent	Present	0.988372	0.0062913
1	Absent	Present	0.990698	0.0068743
1	Absent	Present	0.993023	0.00611274
1	Absent	Present	0.995349	0.00684217
1	Absent	Present	0.997674	0.00727141
1	Absent	Present	1	0.0069584
2	Absent	Present	0.418605	0.00495149
2	Absent	Present	0.42093	0.00386896
2	Absent	Present	0.423256	0.00594645
2	Absent	Present	0.425581	0.00939275
2	Absent	Present	0.427907	0.0093417
2	Absent	Present	0.430233	0.00894709
2	Absent	Present	0.432558	0.00992579
2	Absent	Present	0.434884	0.010894
2	Absent	Present	0.437209	0.011852
2	Absent	Present	0.439535	0.0138103
2	Absent	Present	0.44186	0.0167532
2	Absent	Present	0.444186	0.0189986
2	Absent	Present	0.446512	0.0208891
2	Absent	Present	0.448837	0.0237495
2	Absent	Present	0.451163	0.0269087
2	Absent	Present	0.453488	0.022853
2	Absent	Present	0.455814	0.0253349
2	Absent	Present	0.45814	0.0310231
2	Absent	Present	0.460465	0.0279727
2	Absent	Present	0.462791	0.0275122
2	Absent	Present	0.465116	0.0280113
2	Absent	Present	0.467442	0.0316726
2	Absent	Present	0.469767	0.0327765
2	Absent	Present	0.472093	0.0301062
2	Absent	Present	0.474419	0.0259017
2	Absent	Present	0.476744	0.0313652
2	Absent	Present	0.47907	0.0290496
2	Absent	Present	0.481395	0.0332149
2	Absent	Present	0.483721	0.0299946
2	Absent	Present	0.486047	0.0344201
2	Absent	Present	0.488372	0.0348625
2	Absent	Present	0.490698	0.0365076
2	Absent	Present	0.493023	0.0306298
2	Absent	Present	0.495349	0.035567
2	Absent	Present	0.497674	0.0339134
2	Absent	Present	0.5	0.0331634
2	Absent	Present	0.502326	0.0285889
2	Absent	Present	0.504651	0.032271
2	Absent	Present	0.506977	0.0289107
2	Absent	Present	0.509302	0.0316856
2	Absent	Present	0.511628	0.0289373
2	Absent	Present	0.513953	0.0279421
2	Absent	Present	0.516279	0.0298236
2	Absent	Present	0.518605	0.0328302
2	Absent	Present	0.52093	0.0321152
2	Absent	Present	0.523256	0.0348019
2	Absent	Present	0.525581	0.0338028
2	Absent	Present	0.527907	0.0347757
2	Absent	Present	0.530233	0.0354608
2	Absent	Present	0.532558	0.03197
2	Absent	Present	0.534884	0.0293399
2	Absent	Present	0.537209	0.03252
2	Absent	Present	0.539535	0.0312822
2	Absent	Present	0.54186	0.0330605
2	Absent	Present	0.544186	0.0310148
2	Absent	Present	0.546512	0.0308828
2	Absent	Present	0.548837	0.0288637
2	Absent	Present	0.551163	0.0308908
2	Absent	Present	0.553488	0.0283537
2	Absent	Present	0.555814	0.0287678
2	Absent	Present	0.55814	0.0291784
2	Absent	Present	0.560465	0.0309064
2	Absent	Present	0.562791	0.0281481
2	Absent	Present	0.565116	0.0264603
2	Absent	Present	0.567442	0.026091
2	Absent	Present	0.569767	0.0278034
2	Absent	Present	0.572093	0.0240673
2	Absent	Present	0.574419	0.0226812
2	Absent	Present	0.576744	0.0210495
2	Absent	Present	0.57907	0.0196866
2	Absent	Present	0.581395	0.0198625
2	Absent	Present	0.583721	0.020037
2	Absent	Present	0.586047	0.0237469
2	Absent	Present	0.588372	0.0211368
2	Absent	Present	0.590698	0.0233093
2	Absent	Present	0.593023	0.0232179
2	Absent	Present	0.595349	0.0216351
2	Absent	Present	0.597674	0.0227895
2	Absent	Present	0.6	0.0217142
2	Absent	Present	0.602326	0.0199097
2	Absent	Present	0.604651	0.018364
2	Absent	Present	0.606977	0.0175619
2	Absent	Present	0.609302	0.0206537
2	Absent	Present	0.611628	0.0217855
2	Absent	Present	0.613953	0.0192915
2	Absent	Present	0.616279	0.0189785
2	Absent	Present	0.618605	0.0179498
2	Absent	Present	0.62093	0.0188363
2	Absent	Present	0.623256	0.0175783
2	Absent	Present	0.625581	0.0184596
2	Absent	Present	0.627907	0.0162692
2	Absent	Present	0.630233	0.0162091
2	Absent	Present	0.632558	0.0168517
2	Absent	Present	0.634884	0.0188887
2	Absent	Present	0.637209	0.0157993
2	Absent	Present	0.639535	0.0162049
2	Absent	Present	0.64186	0.0172995
2	Absent	Present	0.644186	0.0142493
2	Absent	Present	0.646512	0.014198
2	Absent	Present	0.648837	0.0139189
2	Absent	Present	0.651163	0.0152334
2	Absent	Present	0.653488	0.0138199
2	Absent	Present	0.655814	0.0124163
2	Absent	Present	0.65814	0.0125974
2	Absent	Present	0.660465	0.0114323
2	Absent	Present	0.662791	0.0118389
2	Absent	Present	0.665116	0.0109071
2	Absent	Present	0.667442	0.0108691
2	Absent	Present	0.669767	0.0103893
2	Absent	Present	0.672093	0.0107939
2	Absent	Present	0.674419	0.00834191
2	Absent	Present	0.676744	0.00875079
2	Absent	Present	0.67907	0.00937488
2	Absent	Present	0.681395	0.00956016
2	Absent	Present	0.683721	0.0103938
2	Absent	Present	0.686047	0.00820053
2	Absent	Present	0.688372	0.0075276
2	Absent	Present	0.690698	0.00793095
2	Absent	Present	0.693023	0.00790434
2	Absent	Present	0.695349	0.00830374
2	Absent	Present	0.697674	0.00806385
2	Absent	Present	0.7	0.00740255
2	Absent	Present	0.702326	0.00758885
2	Absent	Present	0.704651	0.00777391
2	Absent	Present	0.706977	0.00774833
2	Absent	Present	0.709302	0.00667929
2	Absent	Present	0.711628	0.00707355
2	Absent	Present	0.713953	0.00663578
2	Absent	Present	0.716279	0.00723432
2	Absent	Present	0.718605	0.00597475
2	Absent	Present	0.72093	0.007393
2	Absent	Present	0.723256	0.00634573
2	Absent	Present	0.725581	0.00652943
2	Absent	Present	0.727907	0.00589839
2	Absent	Present	0.730233	0.0062851
2	Absent	Present	0.732558	0.00565884
2	Absent	Present	0.734884	0.00564093
2	Absent	Present	0.737209	0.0068281
2	Absent	Present	0.739535	0.00580565
2	Absent	Present	0.74186	0.00558788
2	Absent	Present	0.744186	0.00576937
2	Absent	Present	0.746512	0.00535475
2	Absent	Present	0.748837	0.00711749
2	Absent	Present	0.751163	0.00630707
2	Absent	Present	0.753488	0.00569814
2	Absent	Present	0.755814	0.00548472
2	Absent	Present	0.75814	0.00722544
2	Absent	Present	0.760465	0.00622992
2	Absent	Present	0.762791	0.00562865
2	Absent	Present	0.765116	0.00580504
2	Absent	Present	0.767442	0.00559454
2	Absent	Present	0.769767	0.00557764
2	Absent	Present	0.772093	0.00556084
2	Absent	Present	0.774419	0.00611767
2	Absent	Present	0.776744	0.00552754
2	Absent	Present	0.77907	0.00570107
2	Absent	Present	0.781395	0.00530516
2	Absent	Present	0.783721	0.00510051
2	Absent	Present	0.786047	0.00508542
2	Absent	Present	0.788372	0.00525822
2	Absent	Present	0.790698	0.00486827
2	Absent	Present	0.793023	0.00578745
2	Absent	Present	0.795349	0.00521209
2	Absent	Present	0.797674	0.0051969
2	Absent	Present	0.8	0.00536685
2	Absent	Present	0.802326	0.0040596
2	Absent	Present	0.804651	0.00459985
2	Absent	Present	0.806977	0.00385274
2	Absent	Present	0.809302	0.00420754
2	Absent	Present	0.811628	0.00419549
2	Absent	Present	0.813953	0.00454728
2	Absent	Present	0.816279	0.0047157
2	Absent	Present	0.818605	0.00415973
2	Absent	Present	0.82093	0.0039676
2	Absent	Present	0.823256	0.00413623
2	Absent	Present	0.825581	0.00466257
2	Absent	Present	0.827907	0.00375534
2	Absent	Present	0.830233	0.00445812
2	Absent	Present	0.832558	0.00480132
2	Absent	Present	0.834884	0.00407862
2	Absent	Present	0.837209	0.00459781
2	Absent	Present	0.839535	0.00458507
2	Absent	Present	0.84186	0.00439654
2	Absent	Present	0.844186	0.00403368
2	Absent	Present	0.846512	0.0038477
2	Absent	Present	0.848837	0.00418599
2	Absent	Present	0.851163	0.00417456
2	Absent	Present	0.853488	0.00451011
2	Absent	Present	0.855814	0.00449786
2	Absent	Present	0.85814	0.00414062
2	Absent	Present	0.860465	0.00395737
2	Absent	Present	0.862791	0.0039467
2	Absent	Present	0.865116	0.00393609
2	Absent	Present	0.867442	0.00426689
2	Absent	Present	0.869767	0.00391504
2	Absent	Present	0.872093	0.0044139
2	Absent	Present	0.874419	0.00440216
2	Absent	Present	0.876744	0.00422162
2	Absent	Present	0.87907	0.00404203
2	Absent	Present	0.881395	0.00487123
2	Absent	Present	0.883721	0.00452335
2	Absent	Present	0.886047	0.0041773
2	Absent	Present	0.888372	0.00416636
2	Absent	Present	0.890698	0.00465414
2	Absent	Present	0.893023	0.00480781
2	Absent	Present	0.895349	0.00396854
2	Absent	Present	0.897674	0.00395826
2	Absent	Present	0.9	0.00345453
2	Absent	Present	0.902326	0.00410193
2	Absent	Present	0.904651	0.00360042
2	Absent	Present	0.906977	0.00326472
2	Absent	Present	0.909302	0.00325637
2	Absent	Present	0.911628	0.00357287
2	Absent	Present	0.913953	0.00372576
2	Absent	Present	0.916279	0.00323157
2	Absent	Present	0.918605	0.00306222
2	Absent	Present	0.92093	0.00305449
2	Absent	Present	0.923256	0.00320715
2	Absent	Present	0.925581	0.003519
2	Absent	Present	0.927907	0.00366974
2	Absent	Present	0.930233	0.00302394
2	Absent	Present	0.932558	0.00349268
2	Absent	Present	0.934884	0.00269217
2	Absent	Present	0.937209	0.00300143
2	Absent	Present	0.939535	0.00315158
2	Absent	Present	0.94186	0.00345818
2	Absent	Present	0.944186	0.00344966
2	Absent	Present	0.946512	0.00391044
2	Absent	Present	0.948837	0.00390086
2	Absent	Present	0.951163	0.00435828
2	Absent	Present	0.953488	0.00388183
2	Absent	Present	0.955814	0.00449196
2	Absent	Present	0.95814	0.0047901
2	Absent	Present	0.960465	0.00385363
2	Absent	Present	0.962791	0.003383
2	Absent	Present	0.965116	0.00521568
2	Absent	Present	0.967442	0.00505011
2	Absent	Present	0.969767	0.00473266
2	Absent	Present	0.972093	0.00715817
2	Absent	Present	0.974419	0.00577364
2	Absent	Present	0.976744	0.00666935
2	Absent	Present	0.97907	0.00725837
2	Absent	Present	0.981395	0.00859889
2	Absent	Present	0.983721	0.00752506
2	Absent	Present	0.986047	0.00945921
2	Absent	Present	0.988372	0.0110847
2	Absent	Present	0.990698	0.0113575
2	Absent	Present	0.993023	0.0138655
2	Absent	Present	0.995349	0.0141306
2	Absent	Present	0.997674	0.0161752
2	Absent	Present	1	0.0176181
3	Absent	Present	0.418605	0.0116714
3	Absent	Present	0.42093	0.0112552
3	Absent	Present	0.423256	0.0143414
3	Absent	Present	0.425581	0.0132194
3	Absent	Present	0.427907	0.0117636
3	Absent	Present	0.430233	0.014453
3	Absent	Present	0.432558	0.0126639
3	Absent	Present	0.434884	0.0112345
3	Absent	Present	0.437209	0.0138837
3	Absent	Present	0.439535	0.0175155
3	Absent	Present	0.44186	0.0164181
3	Absent	Present	0.444186	0.0153322
3	Absent	Present	0.446512	0.0169102
3	Absent	Present	0.448837	0.0201211
3	Absent	Present	0.451163	0.0206737
3	Absent	Present	0.453488	0.0205677
3	Absent	Present	0.455814	0.023386
3	Absent	Present	0.45814	0.0206821
3	Absent	Present	0.460465	0.0225068
3	Absent	Present	0.462791	0.0249529
3	Absent	Present	0.465116	0.0248282
3	Absent	Present	0.467442	0.0243879
3	Absent	Present	0.469767	0.0242672
3	Absent	Present	0.472093	0.0228932
3	Absent	Present	0.474419	0.0246534
3	Absent	Present	0.476744	0.0291913
3	Absent	Present	0.47907	0.0247231
3	Absent	Present	0.481395	0.0252188
3	Absent	Present	0.483721	0.0244854
3	Absent	Present	0.486047	0.0258912
3	Absent	Present	0.488372	0.0260711
3	Absent	Present	0.490698	0.026551
3	Absent	Present	0.493023	0.0303295
3	Absent	Present	0.495349	0.0266005
3	Absent	Present	0.497674	0.0297486
3	Absent	Present	0.5	0.0269453
3	Absent	Present	0.502326	0.0271153
3	Absent	Present	0.504651	0.0302174
3	Absent	Present	0.506977	0.0259904
3	Absent	Present	0.509302	0.0316856
3	Absent	Present	0.511628	0.0315416
3	Absent	Present	0.513953	0.0290944
3	Absent	Present	0.516279	0.0283898
3	Absent	Present	0.518605	0.0276915
3	Absent	Present	0.52093	0.031831
3	Absent	Present	0.523256	0.0274454
3	Absent	Present	0.525581	0.0290141
3	Absent	Present	0.527907	0.0325321
3	Absent	Present	0.530233	0.0337855
3	Absent	Present	0.532558	0.033082
3	Absent	Present	0.534884	0.0301702
3	Absent	Present	0.537209	0.0338979
3	Absent	Present	0.539535	0.0337518
3	Absent	Present	0.54186	0.0292353
3	Absent	Present	0.544186	0.0285663
3	Absent	Present	0.546512	0.0314246
3	Absent	Present	0.548837	0.0280544
3	Absent	Present	0.551163	0.0308908
3	Absent	Present	0.553488	0.0291561
3	Absent	Present	0.555814	0.0266368
3	Absent	Present	0.55814	0.0286479
3	Absent	Present	0.560465	0.0295856
3	Absent	Present	0.562791	0.0286742
3	Absent	Present	0.565116	0.030914
3	Absent	Present	0.567442	0.0279173
3	Absent	Present	0.569767	0.0296223
3	Absent	Present	0.572093	0.0245849
3	Absent	Present	0.574419	0.0265473
3	Absent	Present	0.576744	0.0249
3	Absent	Present	0.57907	0.0242887
3	Absent	Present	0.581395	0.0236823
3	Absent	Present	0.583721	0.0233343
3	Absent	Present	0.586047	0.0242522
3	Absent	Present	0.588372	0.0223949
3	Absent	Present	0.590698	0.0238106
3	Absent	Present	0.593023	0.0222193
3	Absent	Present	0.595349	0.0236246
3	Absent	Present	0.597674	0.0245235
3	Absent	Present	0.6	0.0236882
3	Absent	Present	0.602326	0.0228593
3	Absent	Present	0.604651	0.0237508
3	Absent	Present	0.606977	0.0214646
3	Absent	Present	0.609302	0.0228406
3	Absent	Present	0.611628	0.0205752
3	Absent	Present	0.613953	0.0207384
3	Absent	Present	0.616279	0.0204199
3	Absent	Present	0.618605	0.0201038
3	Absent	Present	0.62093	0.0195516
3	Absent	Present	0.623256	0.0199538
3	Absent	Present	0.625581	0.0194063
3	Absent	Present	0.627907	0.0205133
3	Absent	Present	0.630233	0.0197329
3	Absent	Present	0.632558	0.0173198
3	Absent	Present	0.634884	0.0174896
3	Absent	Present	0.637209	0.0188198
3	Absent	Present	0.639535	0.0180569
3	Absent	Present	0.64186	0.0166075
3	Absent	Present	0.644186	0.0167773
3	Absent	Present	0.646512	0.017862
3	Absent	Present	0.648837	0.0148316
3	Absent	Present	0.651163	0.0138692
3	Absent	Present	0.653488	0.0160854
3	Absent	Present	0.655814	0.0144481
3	Absent	Present	0.65814	0.0157468
3	Absent	Present	0.660465	0.0154672
3	Absent	Present	0.662791	0.016083
3	Absent	Present	0.665116	0.015359
3	Absent	Present	0.667442	0.0177455
3	Absent	Present	0.669767	0.0156944
3	Absent	Present	0.672093	0.0145387
3	Absent	Present	0.674419	0.01383
3	Absent	Present	0.676744	0.0131262
3	Absent	Present	0.67907	0.0124272
3	Absent	Present	0.681395	0.0119502
3	Absent	Present	0.683721	0.0134253
3	Absent	Present	0.686047	0.015322
3	Absent	Present	0.688372	0.0152703
3	Absent	Present	0.690698	0.0137184
3	Absent	Present	0.693023	0.013886
3	Absent	Present	0.695349	0.0140525
3	Absent	Present	0.697674	0.0148545
3	Absent	Present	0.7	0.0137476
3	Absent	Present	0.702326	0.0139129
3	Absent	Present	0.704651	0.0136569
3	Absent	Present	0.706977	0.0161249
3	Absent	Present	0.709302	0.0175331
3	Absent	Present	0.711628	0.0131069
3	Absent	Present	0.713953	0.01182
3	Absent	Present	0.716279	0.0117816
3	Absent	Present	0.718605	0.0115374
3	Absent	Present	0.72093	0.0106788
3	Absent	Present	0.723256	0.0128962
3	Absent	Present	0.725581	0.0116306
3	Absent	Present	0.727907	0.012407
3	Absent	Present	0.730233	0.0139894
3	Absent	Present	0.732558	0.0125303
3	Absent	Present	0.734884	0.0147067
3	Absent	Present	0.737209	0.0136562
3	Absent	Present	0.739535	0.0150146
3	Absent	Present	0.74186	0.0145684
3	Absent	Present	0.744186	0.0145229
3	Absent	Present	0.746512	0.0128911
3	Absent	Present	0.748837	0.0134441
3	Absent	Present	0.751163	0.0116287
3	Absent	Present	0.753488	0.0125752
3	Absent	Present	0.755814	0.0107736
3	Absent	Present	0.75814	0.0136697
3	Absent	Present	0.760465	0.0122652
3	Absent	Present	0.762791	0.0141687
3	Absent	Present	0.765116	0.0127711
3	Absent	Present	0.767442	0.0144686
3	Absent	Present	0.769767	0.0126939
3	Absent	Present	0.772093	0.0134227
3	Absent	Present	0.774419	0.0145295
3	Absent	Present	0.776744	0.0129611
3	Absent	Present	0.77907	0.0144427
3	Absent	Present	0.781395	0.0145892
3	Absent	Present	0.783721	0.014357
3	Absent	Present	0.786047	0.0160097
3	Absent	Present	0.788372	0.0150235
3	Absent	Present	0.790698	0.0151665
3	Absent	Present	0.793023	0.0166156
3	Absent	Present	0.795349	0.0160086
3	Absent	Present	0.797674	0.0163331
3	Absent	Present	0.8	0.0155454
3	Absent	Present	0.802326	0.0171611
3	Absent	Present	0.804651	0.0169275
3	Absent	Present	0.806977	0.017796
3	Absent	Present	0.809302	0.0206718
3	Absent	Present	0.811628	0.017694
3	Absent	Present	0.813953	0.0207356
3	Absent	Present	0.816279	0.0203138
3	Absent	Present	0.818605	0.0188092
3	Absent	Present	0.82093	0.0191166
3	Absent	Present	0.823256	0.0194223
3	Absent	Present	0.825581	0.0164983
3	Absent	Present	0.827907	0.0173461
3	Absent	Present	0.830233	0.0169409
3	Absent	Present	0.832558	0.0177827
3	Absent	Present	0.834884	0.0186198
3	Absent	Present	0.837209	0.0166229
3	Absent	Present	0.839535	0.0158714
3	Absent	Present	0.84186	0.0145965
3	Absent	Present	0.844186	0.0164855
3	Absent	Present	0.846512	0.0143414
3	Absent	Present	0.848837	0.0141277
3	Absent	Present	0.851163	0.0142631
3	Absent	Present	0.853488	0.0123161
3	Absent	Present	0.855814	0.0115906
3	Absent	Present	0.85814	0.0120768
3	Absent	Present	0.860465	0.0127324
3	Absent	Present	0.862791	0.0118401
3	Absent	Present	0.865116	0.0130062
3	Absent	Present	0.867442	0.0129713
3	Absent	Present	0.869767	0.0131069
3	Absent	Present	0.872093	0.0113743
3	Absent	Present	0.874419	0.0101588
3	Absent	Present	0.876744	0.00979415
3	Absent	Present	0.87907	0.0107787
3	Absent	Present	0.881395	0.0105823
3	Absent	Present	0.883721	0.0108895
3	Absent	Present	0.886047	0.0106939
3	Absent	Present	0.888372	0.0103326
3	Absent	Present	0.890698	0.0101394
3	Absent	Present	0.893023	0.0104445
3	Absent	Present	0.895349	0.00992135
3	Absent	Present	0.897674	0.00940086
3	Absent	Present	0.9	0.00888307
3	Absent	Present	0.902326	0.00951648
3	Absent	Present	0.904651	0.00949202
3	Absent	Present	0.906977	0.00799856
3	Absent	Present	0.909302	0.00960628
3	Absent	Present	0.911628	0.00828255
3	Absent	Present	0.913953	0.00907143
3	Absent	Present	0.916279	0.00743262
3	Absent	Present	0.918605	0.00854199
3	Absent	Present	0.92093	0.00755584
3	Absent	Present	0.923256	0.00769717
3	Absent	Present	0.925581	0.00735792
3	Absent	Present	0.927907	0.00781814
3	Absent	Present	0.930233	0.00748028
3	Absent	Present	0.932558	0.00714411
3	Absent	Present	0.934884	0.00696798
3	Absent	Present	0.937209	0.0090043
3	Absent	Present	0.939535	0.00850927
3	Absent	Present	0.94186	0.00770231
3	Absent	Present	0.944186	0.00752654
3	Absent	Present	0.946512	0.00750805
3	Absent	Present	0.948837	0.00764568
3	Absent	Present	0.951163	0.00716003
3	Absent	Present	0.953488	0.00683202
3	Absent	Present	0.955814	0.00758987
3	Absent	Present	0.95814	0.00849856
3	Absent	Present	0.960465	0.00755312
3	Absent	Present	0.962791	0.00676601
3	Absent	Present	0.965116	0.00859053
3	Absent	Present	0.967442	0.00765168
3	Absent	Present	0.969767	0.00748066
3	Absent	Present	0.972093	0.00715817
3	Absent	Present	0.974419	0.00668527
3	Absent	Present	0.976744	0.00651777
[truncated: 2,122 more rows]

## Sheet: Supplementary Fig. 8
Supplementary Figs. 8c and 8d
Replicate	Phage	Plasmid	Plasmid transfer probability	Relative distance from centroid	Intermixing index	Frequency of transconjugants
1	Absent	Present	0.0001	0.132224	0	0
1	Absent	Present	0.0001	0.156961	-0.186216	0.002808
1	Absent	Present	0.0001	0.175638	-0.203391	0.00501882
1	Absent	Present	0.0001	0.193212	-0.221306	0.0071286
1	Absent	Present	0.0001	0.20941	-0.241213	0.00789266
1	Absent	Present	0.0001	0.22434	-0.255461	0.00982318
1	Absent	Present	0.0001	0.239656	-0.267245	0.0128736
1	Absent	Present	0.0001	0.255193	-0.283301	0.0140328
1	Absent	Present	0.0001	0.26858	-0.295534	0.0155897
1	Absent	Present	0.0001	0.283566	-0.309078	0.0170973
1	Absent	Present	0.0001	0.295521	-0.320799	0.0175242
1	Absent	Present	0.0001	0.308468	-0.333137	0.0180389
1	Absent	Present	0.0001	0.324059	-0.343597	0.0204012
1	Absent	Present	0.0001	0.337888	-0.352483	0.0208707
1	Absent	Present	0.0001	0.350118	-0.361045	0.0217152
1	Absent	Present	0.0001	0.363671	-0.371735	0.0222694
1	Absent	Present	0.0001	0.37761	-0.380116	0.0240735
1	Absent	Present	0.0001	0.388574	-0.386195	0.0265135
1	Absent	Present	0.0001	0.40141	-0.397051	0.0273127
1	Absent	Present	0.0001	0.412925	-0.404571	0.0280187
1	Absent	Present	0.0001	0.426643	-0.413338	0.029313
1	Absent	Present	0.0001	0.438654	-0.422673	0.029892
1	Absent	Present	0.0001	0.45116	-0.429862	0.0312614
1	Absent	Present	0.0001	0.464768	-0.43791	0.0333096
1	Absent	Present	0.0001	0.476172	-0.443346	0.0350573
1	Absent	Present	0.0001	0.489229	-0.451228	0.0358108
1	Absent	Present	0.0001	0.501515	-0.458005	0.0381193
1	Absent	Present	0.0001	0.513966	-0.463888	0.0394469
1	Absent	Present	0.0001	0.525866	-0.471052	0.04044
1	Absent	Present	0.0001	0.538483	-0.479776	0.0410272
1	Absent	Present	0.0001	0.549667	-0.484748	0.0419966
1	Absent	Present	0.0001	0.563881	-0.490511	0.0424035
1	Absent	Present	0.0001	0.574955	-0.495267	0.0433116
1	Absent	Present	0.0001	0.586689	-0.502631	0.0433844
1	Absent	Present	0.0001	0.599196	-0.5091	0.0441339
1	Absent	Present	0.0001	0.611977	-0.515101	0.0445625
1	Absent	Present	0.0001	0.623877	-0.520969	0.0454786
1	Absent	Present	0.0001	0.636108	-0.52668	0.0463364
1	Absent	Present	0.0001	0.648394	-0.53161	0.0469029
1	Absent	Present	0.0001	0.660515	-0.537392	0.0469597
1	Absent	Present	0.0001	0.672525	-0.541893	0.047268
1	Absent	Present	0.0001	0.685913	-0.547214	0.0477912
1	Absent	Present	0.0001	0.698749	-0.551962	0.0481747
1	Absent	Present	0.0001	0.710705	-0.555968	0.0491473
1	Absent	Present	0.0001	0.722605	-0.561159	0.0491766
1	Absent	Present	0.0001	0.734891	-0.56635	0.049329
1	Absent	Present	0.0001	0.747342	-0.571048	0.0495393
1	Absent	Present	0.0001	0.76084	-0.575297	0.0500362
1	Absent	Present	0.0001	0.773181	-0.579769	0.0503777
1	Absent	Present	0.0001	0.785632	-0.583681	0.051122
1	Absent	Present	0.0001	0.798138	-0.58811	0.0512183
1	Absent	Present	0.0001	0.810148	-0.591608	0.0514791
1	Absent	Present	0.0001	0.82282	-0.594975	0.0518915
1	Absent	Present	0.0001	0.835767	-0.598929	0.0519446
1	Absent	Present	0.0001	0.847997	-0.602111	0.0524298
1	Absent	Present	0.0001	0.86111	-0.606123	0.0522713
1	Absent	Present	0.0001	0.872404	-0.608712	0.053047
1	Absent	Present	0.0001	0.884304	-0.612193	0.0527693
1	Absent	Present	0.0001	0.895378	-0.615156	0.0529166
1	Absent	Present	0.0001	0.907443	-0.61918	0.0527594
1	Absent	Present	0.0001	0.920886	-0.620819	0.0534251
1	Absent	Present	0.0001	0.931078	-0.623488	0.0535503
1	Absent	Present	0.0001	0.942923	-0.625475	0.0539877
1	Absent	Present	0.0001	0.954548	-0.628187	0.0543692
1	Absent	Present	0.0001	0.965952	-0.630826	0.0547539
1	Absent	Present	0.0001	0.977302	-0.633086	0.0549073
1	Absent	Present	0.0001	0.98832	-0.635882	0.0551313
1	Absent	Present	0.0001	1	-0.638565	0.0552587
2	Absent	Present	0.0001	0.133289		0
2	Absent	Present	0.0001	0.159669		0.00208696
2	Absent	Present	0.0001	0.181717		0.0051956
2	Absent	Present	0.0001	0.1996		0.008069
2	Absent	Present	0.0001	0.215373		0.0100567
2	Absent	Present	0.0001	0.229812		0.0113581
2	Absent	Present	0.0001	0.24303		0.0125686
2	Absent	Present	0.0001	0.257414		0.0142395
2	Absent	Present	0.0001	0.273464		0.01645
2	Absent	Present	0.0001	0.287238		0.0187548
2	Absent	Present	0.0001	0.301177		0.0200996
2	Absent	Present	0.0001	0.316506		0.0215827
2	Absent	Present	0.0001	0.330723		0.02267
2	Absent	Present	0.0001	0.344663		0.0236868
2	Absent	Present	0.0001	0.357659		0.0254658
2	Absent	Present	0.0001	0.37121		0.0264811
2	Absent	Present	0.0001	0.385927		0.0266225
2	Absent	Present	0.0001	0.3997		0.0280672
2	Absent	Present	0.0001	0.412029		0.0281709
2	Absent	Present	0.0001	0.425025		0.0295309
2	Absent	Present	0.0001	0.438298		0.0302838
2	Absent	Present	0.0001	0.450739		0.031173
2	Absent	Present	0.0001	0.463123		0.0318983
2	Absent	Present	0.0001	0.475952		0.0327888
2	Absent	Present	0.0001	0.488393		0.0338867
2	Absent	Present	0.0001	0.501444		0.0344446
2	Absent	Present	0.0001	0.513273		0.0352737
2	Absent	Present	0.0001	0.525325		0.0356274
2	Absent	Present	0.0001	0.538598		0.0362961
2	Absent	Present	0.0001	0.549872		0.03737
2	Absent	Present	0.0001	0.562368		0.0381197
2	Absent	Present	0.0001	0.574697		0.0387514
2	Absent	Present	0.0001	0.587582		0.0396975
2	Absent	Present	0.0001	0.599023		0.0398665
2	Absent	Present	0.0001	0.612574		0.0402539
2	Absent	Present	0.0001	0.625958		0.0403691
2	Absent	Present	0.0001	0.637343		0.0407808
2	Absent	Present	0.0001	0.650783		0.0416453
2	Absent	Present	0.0001	0.66239		0.0425086
2	Absent	Present	0.0001	0.67583		0.0425672
2	Absent	Present	0.0001	0.688659		0.0429032
2	Absent	Present	0.0001	0.701155		0.0431683
2	Absent	Present	0.0001	0.713651		0.0438911
2	Absent	Present	0.0001	0.726425		0.0441131
2	Absent	Present	0.0001	0.738476		0.0444461
2	Absent	Present	0.0001	0.752305		0.0447365
2	Absent	Present	0.0001	0.765356		0.0454974
2	Absent	Present	0.0001	0.778074		0.0458958
2	Absent	Present	0.0001	0.790959		0.0459205
2	Absent	Present	0.0001	0.803732		0.0462963
2	Absent	Present	0.0001	0.817117		0.0466934
2	Absent	Present	0.0001	0.829501		0.0469336
2	Absent	Present	0.0001	0.842775		0.0476442
2	Absent	Present	0.0001	0.855215		0.04812
2	Absent	Present	0.0001	0.866711		0.0483148
2	Absent	Present	0.0001	0.878707		0.0489824
2	Absent	Present	0.0001	0.890814		0.0493766
2	Absent	Present	0.0001	0.902977		0.0493265
2	Absent	Present	0.0001	0.915417		0.0495056
2	Absent	Present	0.0001	0.927635		0.0498114
2	Absent	Present	0.0001	0.939798		0.0502305
2	Absent	Present	0.0001	0.952349		0.0504432
2	Absent	Present	0.0001	0.96379		0.0509393
2	Absent	Present	0.0001	0.976397		0.0513054
2	Absent	Present	0.0001	0.98706		0.0513138
2	Absent	Present	0.0001	1		0.0513718
3	Absent	Present	0.0001	0.133156		0
3	Absent	Present	0.0001	0.160231		0.0034626
3	Absent	Present	0.0001	0.181258		0.00612182
3	Absent	Present	0.0001	0.200455		0.00747301
3	Absent	Present	0.0001	0.215601		0.00952136
3	Absent	Present	0.0001	0.232246		0.0117057
3	Absent	Present	0.0001	0.247392		0.0136802
3	Absent	Present	0.0001	0.261929		0.0156746
3	Absent	Present	0.0001	0.277796		0.0165768
3	Absent	Present	0.0001	0.292443		0.0176437
3	Absent	Present	0.0001	0.304427		0.0184071
3	Absent	Present	0.0001	0.317854		0.0198988
3	Absent	Present	0.0001	0.331114		0.0212802
3	Absent	Present	0.0001	0.344874		0.0225225
3	Absent	Present	0.0001	0.358466		0.0230614
3	Absent	Present	0.0001	0.371671		0.024332
3	Absent	Present	0.0001	0.385209		0.0249172
3	Absent	Present	0.0001	0.398968		0.0267
3	Absent	Present	0.0001	0.412062		0.0270634
3	Absent	Present	0.0001	0.424933		0.027941
3	Absent	Present	0.0001	0.438304		0.0279747
3	Absent	Present	0.0001	0.45223		0.0290762
3	Absent	Present	0.0001	0.463992		0.0292957
3	Absent	Present	0.0001	0.476753		0.0293262
3	Absent	Present	0.0001	0.489403		0.0300419
3	Absent	Present	0.0001	0.501664		0.030856
3	Absent	Present	0.0001	0.514536		0.0319172
3	Absent	Present	0.0001	0.528462		0.0331759
3	Absent	Present	0.0001	0.540613		0.0337644
3	Absent	Present	0.0001	0.552929		0.0346177
3	Absent	Present	0.0001	0.566079		0.0357738
3	Absent	Present	0.0001	0.580004		0.0361584
3	Absent	Present	0.0001	0.593542		0.0363619
3	Absent	Present	0.0001	0.606192		0.036793
3	Absent	Present	0.0001	0.617233		0.0368539
3	Absent	Present	0.0001	0.630437		0.0369621
3	Absent	Present	0.0001	0.642865		0.0373695
3	Absent	Present	0.0001	0.654461		0.0378094
3	Absent	Present	0.0001	0.667111		0.0385063
3	Absent	Present	0.0001	0.679039		0.0395457
3	Absent	Present	0.0001	0.691522		0.0397144
3	Absent	Present	0.0001	0.705615		0.0396289
3	Absent	Present	0.0001	0.716877		0.0402446
3	Absent	Present	0.0001	0.728307		0.0402224
3	Absent	Present	0.0001	0.741123		0.0410241
3	Absent	Present	0.0001	0.75405		0.0414245
3	Absent	Present	0.0001	0.766589		0.0417602
3	Absent	Present	0.0001	0.779461		0.0419959
3	Absent	Present	0.0001	0.792388		0.0425711
3	Absent	Present	0.0001	0.804427		0.0433823
3	Absent	Present	0.0001	0.817077		0.0434576
3	Absent	Present	0.0001	0.829838		0.0435248
3	Absent	Present	0.0001	0.84049		0.0439633
3	Absent	Present	0.0001	0.853584		0.0448489
3	Absent	Present	0.0001	0.865457		0.0453875
3	Absent	Present	0.0001	0.876831		0.0456214
3	Absent	Present	0.0001	0.889647		0.0460867
3	Absent	Present	0.0001	0.901076		0.0461179
3	Absent	Present	0.0001	0.913171		0.0464184
3	Absent	Present	0.0001	0.925766		0.0464461
3	Absent	Present	0.0001	0.939692		0.0467025
3	Absent	Present	0.0001	0.951787		0.0473331
3	Absent	Present	0.0001	0.963771		0.0473202
3	Absent	Present	0.0001	0.974811		0.0478657
3	Absent	Present	0.0001	0.987461		0.047702
3	Absent	Present	0.0001	1		0.0477696
4	Absent	Present	0.0001	0.133437		0
4	Absent	Present	0.0001	0.159735		0.00243648
4	Absent	Present	0.0001	0.178139		0.00218477
4	Absent	Present	0.0001	0.196208		0.00453386
4	Absent	Present	0.0001	0.212777		0.00731644
4	Absent	Present	0.0001	0.227455		0.00928868
4	Absent	Present	0.0001	0.242689		0.0109966
4	Absent	Present	0.0001	0.256144		0.0121554
4	Absent	Present	0.0001	0.273657		0.013206
4	Absent	Present	0.0001	0.286223		0.0143745
4	Absent	Present	0.0001	0.300901		0.0164449
4	Absent	Present	0.0001	0.314189		0.0180499
4	Absent	Present	0.0001	0.327755		0.0186599
4	Absent	Present	0.0001	0.342322		0.0191652
4	Absent	Present	0.0001	0.353831		0.0205845
4	Absent	Present	0.0001	0.367564		0.0211768
4	Absent	Present	0.0001	0.379295		0.0224274
4	Absent	Present	0.0001	0.391972		0.0225532
4	Absent	Present	0.0001	0.404426		0.0244707
4	Absent	Present	0.0001	0.417825		0.025815
4	Absent	Present	0.0001	0.431558		0.0267972
4	Absent	Present	0.0001	0.445124		0.0269798
4	Absent	Present	0.0001	0.456466		0.0280146
4	Absent	Present	0.0001	0.470032		0.0283889
4	Absent	Present	0.0001	0.483821		0.0294185
4	Absent	Present	0.0001	0.496442		0.0302385
4	Absent	Present	0.0001	0.509507		0.0308817
4	Absent	Present	0.0001	0.52135		0.0316732
4	Absent	Present	0.0001	0.533192		0.0325339
4	Absent	Present	0.0001	0.546536		0.0330621
4	Absent	Present	0.0001	0.559991		0.0339555
4	Absent	Present	0.0001	0.572612		0.0344694
4	Absent	Present	0.0001	0.584677		0.0350894
4	Absent	Present	0.0001	0.597854		0.035525
4	Absent	Present	0.0001	0.610141		0.0356297
4	Absent	Present	0.0001	0.622373		0.0357334
4	Absent	Present	0.0001	0.635883		0.0372475
4	Absent	Present	0.0001	0.647782		0.0374217
4	Absent	Present	0.0001	0.66018		0.0375611
4	Absent	Present	0.0001	0.671856		0.0385634
4	Absent	Present	0.0001	0.684644		0.0390612
4	Absent	Present	0.0001	0.698265		0.0392547
4	Absent	Present	0.0001	0.71033		0.0399969
4	Absent	Present	0.0001	0.72145		0.0403052
4	Absent	Present	0.0001	0.73535		0.0406775
4	Absent	Present	0.0001	0.747303		0.041366
4	Absent	Present	0.0001	0.75998		0.041627
4	Absent	Present	0.0001	0.7711		0.0420362
4	Absent	Present	0.0001	0.782942		0.0423945
4	Absent	Present	0.0001	0.796453		0.0429319
4	Absent	Present	0.0001	0.80874		0.0428296
4	Absent	Present	0.0001	0.821361		0.0429161
4	Absent	Present	0.0001	0.834927		0.0428847
4	Absent	Present	0.0001	0.845991		0.043244
4	Absent	Present	0.0001	0.858334		0.0434642
4	Absent	Present	0.0001	0.870288		0.0443365
4	Absent	Present	0.0001	0.882464		0.0445439
4	Absent	Present	0.0001	0.894029		0.0450249
4	Absent	Present	0.0001	0.90665		0.0459925
4	Absent	Present	0.0001	0.919159		0.0466368
4	Absent	Present	0.0001	0.931447		0.0474542
4	Absent	Present	0.0001	0.943289		0.0481551
4	Absent	Present	0.0001	0.954409		0.0489922
4	Absent	Present	0.0001	0.966418		0.0492463
4	Absent	Present	0.0001	0.977371		0.0498322
4	Absent	Present	0.0001	0.989214		0.0499101
4	Absent	Present	0.0001	1		0.0502613
5	Absent	Present	0.0001	0.132567		0
5	Absent	Present	0.0001	0.160793		0.00343525
5	Absent	Present	0.0001	0.178635		0.00618429
5	Absent	Present	0.0001	0.194819		0.00963992
5	Absent	Present	0.0001	0.209622		0.0108037
5	Absent	Present	0.0001	0.224702		0.0125369
5	Absent	Present	0.0001	0.240057		0.0161068
5	Absent	Present	0.0001	0.253314		0.0187527
5	Absent	Present	0.0001	0.265798		0.0203658
5	Absent	Present	0.0001	0.280711		0.0222353
5	Absent	Present	0.0001	0.294023		0.0236709
5	Absent	Present	0.0001	0.308385		0.0243597
5	Absent	Present	0.0001	0.320426		0.0263748
5	Absent	Present	0.0001	0.334015		0.0274516
5	Absent	Present	0.0001	0.348542		0.0293185
5	Absent	Present	0.0001	0.360915		0.0295378
5	Absent	Present	0.0001	0.375552		0.0313281
5	Absent	Present	0.0001	0.388036		0.0317438
5	Absent	Present	0.0001	0.400961		0.0327869
5	Absent	Present	0.0001	0.414273		0.0341333
5	Absent	Present	0.0001	0.42648		0.0344515
5	Absent	Present	0.0001	0.43935		0.034951
5	Absent	Present	0.0001	0.450398		0.0361786
5	Absent	Present	0.0001	0.462881		0.0368735
5	Absent	Present	0.0001	0.475309		0.0383498
5	Absent	Present	0.0001	0.490389		0.0393107
5	Absent	Present	0.0001	0.501547		0.0400881
5	Absent	Present	0.0001	0.51392		0.0401978
5	Absent	Present	0.0001	0.525409		0.0404752
5	Absent	Present	0.0001	0.538831		0.0403895
5	Absent	Present	0.0001	0.551757		0.0405446
5	Absent	Present	0.0001	0.563301		0.0414787
5	Absent	Present	0.0001	0.576944		0.0423169
5	Absent	Present	0.0001	0.589262		0.0430259
5	Absent	Present	0.0001	0.601966		0.0436777
5	Absent	Present	0.0001	0.614726		0.044119
5	Absent	Present	0.0001	0.626049		0.0449091
5	Absent	Present	0.0001	0.638367		0.045427
5	Absent	Present	0.0001	0.651679		0.0460248
5	Absent	Present	0.0001	0.663555		0.0461999
5	Absent	Present	0.0001	0.675486		0.0469376
5	Absent	Present	0.0001	0.689295		0.0469589
5	Absent	Present	0.0001	0.701392		0.0471728
5	Absent	Present	0.0001	0.713102		0.0479473
5	Absent	Present	0.0001	0.726414		0.0483613
5	Absent	Present	0.0001	0.738566		0.0485379
5	Absent	Present	0.0001	0.750442		0.0495363
5	Absent	Present	0.0001	0.763422		0.0499964
5	Absent	Present	0.0001	0.775464		0.0511432
5	Absent	Present	0.0001	0.787671		0.0514025
5	Absent	Present	0.0001	0.80032		0.0521085
5	Absent	Present	0.0001	0.812417		0.0524884
5	Absent	Present	0.0001	0.824293		0.0528044
5	Absent	Present	0.0001	0.836666		0.0533439
5	Absent	Present	0.0001	0.850144		0.0539276
5	Absent	Present	0.0001	0.861798		0.0541597
5	Absent	Present	0.0001	0.873343		0.054519
5	Absent	Present	0.0001	0.884777		0.0548758
5	Absent	Present	0.0001	0.897039		0.055234
5	Absent	Present	0.0001	0.908308		0.0552785
5	Absent	Present	0.0001	0.919576		0.0556223
5	Absent	Present	0.0001	0.931894		0.0558355
5	Absent	Present	0.0001	0.943051		0.056112
5	Absent	Present	0.0001	0.954264		0.056263
5	Absent	Present	0.0001	0.965753		0.056566
5	Absent	Present	0.0001	0.976083		0.0567597
5	Absent	Present	0.0001	0.987627		0.0572148
5	Absent	Present	0.0001	1		0.0573906
1	Absent	Present	0.0002	0.132861		0
1	Absent	Present	0.0002	0.156554		0.0053041
1	Absent	Present	0.0002	0.174601		0.0114141
1	Absent	Present	0.0002	0.193479		0.0148784
1	Absent	Present	0.0002	0.208758		0.017502
1	Absent	Present	0.0002	0.222099		0.0214357
1	Absent	Present	0.0002	0.23843		0.0267007
1	Absent	Present	0.0002	0.251938		0.0305427
1	Absent	Present	0.0002	0.266386		0.0328346
1	Absent	Present	0.0002	0.279063		0.0359056
1	Absent	Present	0.0002	0.291962		0.0405764
1	Absent	Present	0.0002	0.306411		0.0426378
1	Absent	Present	0.0002	0.321136		0.0463713
1	Absent	Present	0.0002	0.333315		0.0496595
1	Absent	Present	0.0002	0.347487		0.0519356
1	Absent	Present	0.0002	0.362378		0.0534678
1	Absent	Present	0.0002	0.376384		0.0555964
1	Absent	Present	0.0002	0.388286		0.0580268
1	Absent	Present	0.0002	0.400853		0.0589698
1	Absent	Present	0.0002	0.414194		0.0613472
1	Absent	Present	0.0002	0.426373		0.0633602
1	Absent	Present	0.0002	0.438496		0.0647646
1	Absent	Present	0.0002	0.451949		0.066634
1	Absent	Present	0.0002	0.464017		0.0682415
1	Absent	Present	0.0002	0.478189		0.0686501
1	Absent	Present	0.0002	0.490091		0.0701457
1	Absent	Present	0.0002	0.501993		0.070247
1	Absent	Present	0.0002	0.514172		0.0710594
1	Absent	Present	0.0002	0.528122		0.0715933
1	Absent	Present	0.0002	0.539249		0.0726825
1	Absent	Present	0.0002	0.552314		0.0736694
1	Absent	Present	0.0002	0.566154		0.0742153
1	Absent	Present	0.0002	0.578388		0.0743683
1	Absent	Present	0.0002	0.589736		0.0748146
1	Absent	Present	0.0002	0.602801		0.0755809
1	Absent	Present	0.0002	0.616475		0.0755208
1	Absent	Present	0.0002	0.628266		0.0762182
1	Absent	Present	0.0002	0.64194		0.0770093
1	Absent	Present	0.0002	0.653399		0.0774379
1	Absent	Present	0.0002	0.666851		0.0776191
1	Absent	Present	0.0002	0.67903		0.0781836
1	Absent	Present	0.0002	0.69132		0.0787956
1	Absent	Present	0.0002	0.703167		0.0795938
1	Absent	Present	0.0002	0.715622		0.080065
1	Absent	Present	0.0002	0.727358		0.0808281
1	Absent	Present	0.0002	0.740035		0.0817624
1	Absent	Present	0.0002	0.752934		0.0825675
1	Absent	Present	0.0002	0.765224		0.0825436
1	Absent	Present	0.0002	0.778067		0.0829598
1	Absent	Present	0.0002	0.792128		0.084073
1	Absent	Present	0.0002	0.803532		0.0842577
1	Absent	Present	0.0002	0.816154		0.0847182
1	Absent	Present	0.0002	0.828997		0.085409
1	Absent	Present	0.0002	0.842062		0.0860561
1	Absent	Present	0.0002	0.854628		0.0865397
1	Absent	Present	0.0002	0.867139		0.0872063
1	Absent	Present	0.0002	0.878654		0.0881426
1	Absent	Present	0.0002	0.892217		0.0882298
1	Absent	Present	0.0002	0.904285		0.0880318
1	Absent	Present	0.0002	0.916574		0.0884822
1	Absent	Present	0.0002	0.929252		0.0885857
1	Absent	Present	0.0002	0.940379		0.0887738
1	Absent	Present	0.0002	0.952668		0.0887326
1	Absent	Present	0.0002	0.965235		0.0886098
1	Absent	Present	0.0002	0.976417		0.0891258
1	Absent	Present	0.0002	0.988319		0.0897888
1	Absent	Present	0.0002	1		0.0896258
2	Absent	Present	0.0002	0.133593		0
2	Absent	Present	0.0002	0.157306		0.004954
2	Absent	Present	0.0002	0.176399		0.00883559
2	Absent	Present	0.0002	0.193654		0.0137971
2	Absent	Present	0.0002	0.209797		0.0169806
2	Absent	Present	0.0002	0.221987		0.0210632
2	Absent	Present	0.0002	0.23735		0.0255629
2	Absent	Present	0.0002	0.250264		0.0295819
2	Absent	Present	0.0002	0.265127		0.0325425
2	Absent	Present	0.0002	0.280712		0.0368828
2	Absent	Present	0.0002	0.293905		0.0397727
2	Absent	Present	0.0002	0.308767		0.040923
2	Absent	Present	0.0002	0.322182		0.0438839
2	Absent	Present	0.0002	0.335541		0.0461181
2	Absent	Present	0.0002	0.347843		0.0483277
2	Absent	Present	0.0002	0.361815		0.0509231
2	Absent	Present	0.0002	0.37445		0.0548536
2	Absent	Present	0.0002	0.386195		0.0567887
2	Absent	Present	0.0002	0.399555		0.0576762
2	Absent	Present	0.0002	0.412357		0.0604752
2	Absent	Present	0.0002	0.424325		0.0621802
2	Absent	Present	0.0002	0.43813		0.062635
2	Absent	Present	0.0002	0.449986		0.0637061
2	Absent	Present	0.0002	0.461898		0.0654375
2	Absent	Present	0.0002	0.474534		0.0672141
2	Absent	Present	0.0002	0.487837		0.0681196
2	Absent	Present	0.0002	0.501531		0.0697003
2	Absent	Present	0.0002	0.513443		0.070902
2	Absent	Present	0.0002	0.526746		0.0715418
2	Absent	Present	0.0002	0.539549		0.0725266
2	Absent	Present	0.0002	0.552908		0.0733917
2	Absent	Present	0.0002	0.568439		0.0737368
2	Absent	Present	0.0002	0.580573		0.0740173
2	Absent	Present	0.0002	0.592819		0.0741784
2	Absent	Present	0.0002	0.606513		0.0746145
2	Absent	Present	0.0002	0.618759		0.0757467
2	Absent	Present	0.0002	0.632953		0.0758948
2	Absent	Present	0.0002	0.644865		0.0768235
2	Absent	Present	0.0002	0.658169		0.0775541
2	Absent	Present	0.0002	0.67125		0.0778672
2	Absent	Present	0.0002	0.683941		0.0783755
2	Absent	Present	0.0002	0.696911		0.0792332
2	Absent	Present	0.0002	0.710326		0.0794609
2	Absent	Present	0.0002	0.722739		0.0798675
2	Absent	Present	0.0002	0.736209		0.0805988
2	Absent	Present	0.0002	0.748455		0.0808419
2	Absent	Present	0.0002	0.763039		0.0820689
2	Absent	Present	0.0002	0.775675		0.0823825
2	Absent	Present	0.0002	0.788979		0.0821927
2	Absent	Present	0.0002	0.801893		0.0830904
2	Absent	Present	0.0002	0.814361		0.083527
2	Absent	Present	0.0002	0.827387		0.0842304
2	Absent	Present	0.0002	0.839911		0.0850951
2	Absent	Present	0.0002	0.851712		0.0849618
2	Absent	Present	0.0002	0.864403		0.0857106
2	Absent	Present	0.0002	0.87715		0.0861784
2	Absent	Present	0.0002	0.889507		0.0862954
2	Absent	Present	0.0002	0.900863		0.0868759
2	Absent	Present	0.0002	0.913944		0.0867897
2	Absent	Present	0.0002	0.926245		0.0873197
2	Absent	Present	0.0002	0.938881		0.0877453
2	Absent	Present	0.0002	0.949958		0.0880698
2	Absent	Present	0.0002	0.962872		0.0883339
2	Absent	Present	0.0002	0.976176		0.0885556
2	Absent	Present	0.0002	0.987531		0.0892283
2	Absent	Present	0.0002	1		0.0898414
3	Absent	Present	0.0002	0.131962		0
3	Absent	Present	0.0002	0.155331		0.00212389
3	Absent	Present	0.0002	0.173586		0.00633513
3	Absent	Present	0.0002	0.192885		0.0105473
3	Absent	Present	0.0002	0.21202		0.0137448
3	Absent	Present	0.0002	0.225931		0.0177659
3	Absent	Present	0.0002	0.241491		0.0211749
3	Absent	Present	0.0002	0.259581		0.0252065
3	Absent	Present	0.0002	0.274537		0.0270379
3	Absent	Present	0.0002	0.288503		0.0301124
3	Absent	Present	0.0002	0.304668		0.0321242
3	Absent	Present	0.0002	0.319019		0.0353326
3	Absent	Present	0.0002	0.332655		0.0375207
3	Absent	Present	0.0002	0.348436		0.0402399
3	Absent	Present	0.0002	0.361962		0.0423819
3	Absent	Present	0.0002	0.374993		0.0453079
3	Absent	Present	0.0002	0.389234		0.048877
3	Absent	Present	0.0002	0.403475		0.0501499
3	Absent	Present	0.0002	0.416176		0.0521865
3	Absent	Present	0.0002	0.428548		0.053631
3	Absent	Present	0.0002	0.442074		0.0554726
3	Absent	Present	0.0002	0.4545		0.0568594
3	Absent	Present	0.0002	0.468631		0.0574915
3	Absent	Present	0.0002	0.481333		0.0592872
3	Absent	Present	0.0002	0.493979		0.0612199
3	Absent	Present	0.0002	0.505911		0.0630366
3	Absent	Present	0.0002	0.519272		0.0637442
3	Absent	Present	0.0002	0.531698		0.0642192
3	Absent	Present	0.0002	0.545115		0.0652612
3	Absent	Present	0.0002	0.556826		0.0666535
3	Absent	Present	0.0002	0.569583		0.067381
3	Absent	Present	0.0002	0.583109		0.0681754
3	Absent	Present	0.0002	0.594106		0.0693198
3	Absent	Present	0.0002	0.606752		0.0702311
3	Absent	Present	0.0002	0.619014		0.0716824
3	Absent	Present	0.0002	0.630835		0.0725181
3	Absent	Present	0.0002	0.642877		0.073298
3	Absent	Present	0.0002	0.655908		0.0747758
3	Absent	Present	0.0002	0.668829		0.0753864
3	Absent	Present	0.0002	0.680816		0.0764012
3	Absent	Present	0.0002	0.693022		0.0775944
3	Absent	Present	0.0002	0.706329		0.0783902
3	Absent	Present	0.0002	0.718645		0.0787299
3	Absent	Present	0.0002	0.730467		0.0794129
3	Absent	Present	0.0002	0.743608		0.0801538
3	Absent	Present	0.0002	0.755155		0.0809669
3	Absent	Present	0.0002	0.767251		0.0818403
3	Absent	Present	0.0002	0.779678		0.0827221
3	Absent	Present	0.0002	0.792599		0.0832466
3	Absent	Present	0.0002	0.804476		0.0843415
3	Absent	Present	0.0002	0.817232		0.0849761
3	Absent	Present	0.0002	0.830318		0.0857559
3	Absent	Present	0.0002	0.842085		0.0869083
3	Absent	Present	0.0002	0.855446		0.0876077
3	Absent	Present	0.0002	0.867598		0.0879016
3	Absent	Present	0.0002	0.880244		0.0890124
3	Absent	Present	0.0002	0.894155		0.0888575
3	Absent	Present	0.0002	0.904932		0.0890145
3	Absent	Present	0.0002	0.917578		0.0895254
3	Absent	Present	0.0002	0.929785		0.089592
3	Absent	Present	0.0002	0.942156		0.0895244
3	Absent	Present	0.0002	0.953098		0.0898812
3	Absent	Present	0.0002	0.96481		0.0899869
3	Absent	Present	0.0002	0.977621		0.0902137
3	Absent	Present	0.0002	0.988618		0.0904894
3	Absent	Present	0.0002	1		0.0908341
4	Absent	Present	0.0002	0.132758		0
4	Absent	Present	0.0002	0.156489		0.00706964
4	Absent	Present	0.0002	0.172143		0.0118895
4	Absent	Present	0.0002	0.191448		0.0153135
4	Absent	Present	0.0002	0.205498		0.0188425
4	Absent	Present	0.0002	0.218608		0.0222672
4	Absent	Present	0.0002	0.234871		0.0254357
4	Absent	Present	0.0002	0.248479		0.0282725
4	Absent	Present	0.0002	0.264023		0.0307982
4	Absent	Present	0.0002	0.278681		0.0349345
4	Absent	Present	0.0002	0.294723		0.0371622
4	Absent	Present	0.0002	0.308386		0.0398206
4	Absent	Present	0.0002	0.322547		0.0437318
4	Absent	Present	0.0002	0.335269		0.046197
4	Absent	Present	0.0002	0.348103		0.0491022
4	Absent	Present	0.0002	0.360051		0.0505454
4	Absent	Present	0.0002	0.374654		0.0519711
4	Absent	Present	0.0002	0.38699		0.0547456
4	Absent	Present	0.0002	0.401759		0.0558998
4	Absent	Present	0.0002	0.413818		0.0581473
4	Absent	Present	0.0002	0.425766		0.0601533
4	Absent	Present	0.0002	0.439208		0.0629723
4	Absent	Present	0.0002	0.452207		0.0649541
4	Absent	Present	0.0002	0.464266		0.0675563
4	Absent	Present	0.0002	0.477708		0.0684345
4	Absent	Present	0.0002	0.490375		0.0703892
4	Absent	Present	0.0002	0.502932		0.0728113
4	Absent	Present	0.0002	0.515544		0.0737124
4	Absent	Present	0.0002	0.5281		0.0738452
4	Absent	Present	0.0002	0.541708		0.0740325
4	Absent	Present	0.0002	0.554431		0.075227
4	Absent	Present	0.0002	0.566656		0.0753612
4	Absent	Present	0.0002	0.578991		0.0772905
4	Absent	Present	0.0002	0.592377		0.0775983
4	Absent	Present	0.0002	0.603773		0.0783326
4	Absent	Present	0.0002	0.61738		0.0785772
4	Absent	Present	0.0002	0.629439		0.0797082
4	Absent	Present	0.0002	0.642549		0.0804063
4	Absent	Present	0.0002	0.655548		0.0811746
4	Absent	Present	0.0002	0.667662		0.0815244
4	Absent	Present	0.0002	0.681989		0.0818396
4	Absent	Present	0.0002	0.693937		0.0824233
4	Absent	Present	0.0002	0.707877		0.0828319
4	Absent	Present	0.0002	0.720102		0.0836534
4	Absent	Present	0.0002	0.732493		0.0833711
4	Absent	Present	0.0002	0.745049		0.0834509
4	Absent	Present	0.0002	0.759265		0.0839283
4	Absent	Present	0.0002	0.771324		0.0840505
4	Absent	Present	0.0002	0.783826		0.084192
4	Absent	Present	0.0002	0.796382		0.0841147
4	Absent	Present	0.0002	0.807777		0.0841608
4	Absent	Present	0.0002	0.819615		0.08443
4	Absent	Present	0.0002	0.832006		0.0851007
4	Absent	Present	0.0002	0.843899		0.085409
4	Absent	Present	0.0002	0.85546		0.0858067
4	Absent	Present	0.0002	0.868846		0.0860763
4	Absent	Present	0.0002	0.881237		0.0866863
4	Absent	Present	0.0002	0.894236		0.0872819
4	Absent	Present	0.0002	0.90635		0.0877022
4	Absent	Present	0.0002	0.917247		0.0879267
4	Absent	Present	0.0002	0.929472		0.0884961
4	Absent	Present	0.0002	0.940812		0.088429
4	Absent	Present	0.0002	0.953203		0.0885562
4	Absent	Present	0.0002	0.965096		0.0891271
4	Absent	Present	0.0002	0.976601		0.0895497
4	Absent	Present	0.0002	0.988771		0.0902378
4	Absent	Present	0.0002	1		0.0904967
5	Absent	Present	0.0002	0.132217		0
5	Absent	Present	0.0002	0.155245		0.00390348
5	Absent	Present	0.0002	0.174691		0.00914538
5	Absent	Present	0.0002	0.19188		0.0117715
5	Absent	Present	0.0002	0.208792		0.0150396
5	Absent	Present	0.0002	0.221408		0.0223936
5	Absent	Present	0.0002	0.235511		0.0269006
5	Absent	Present	0.0002	0.252369		0.0301244
5	Absent	Present	0.0002	0.267023		0.0340417
5	Absent	Present	0.0002	0.279694		0.0376206
5	Absent	Present	0.0002	0.29264		0.0414157
5	Absent	Present	0.0002	0.306908		0.0454138
5	Absent	Present	0.0002	0.321011		0.0487386
5	Absent	Present	0.0002	0.333627		0.0518494
5	Absent	Present	0.0002	0.348061		0.0546059
5	Absent	Present	0.0002	0.361558		0.0575956
5	Absent	Present	0.0002	0.373237		0.0591882
5	Absent	Present	0.0002	0.385963		0.060805
5	Absent	Present	0.0002	0.398468		0.0618001
5	Absent	Present	0.0002	0.410864		0.0631537
5	Absent	Present	0.0002	0.423204		0.0643062
5	Absent	Present	0.0002	0.437142		0.0654064
5	Absent	Present	0.0002	0.449482		0.0677779
5	Absent	Present	0.0002	0.462043		0.0686777
5	Absent	Present	0.0002	0.474658		0.0703343
5	Absent	Present	0.0002	0.487329		0.0714447
5	Absent	Present	0.0002	0.500716		0.0736055
5	Absent	Present	0.0002	0.512946		0.0758243
5	Absent	Present	0.0002	0.52457		0.0770846
5	Absent	Present	0.0002	0.538784		0.0778119
5	Absent	Present	0.0002	0.551675		0.0779908
5	Absent	Present	0.0002	0.564401		0.0789653
5	Absent	Present	0.0002	0.57652		0.0804587
5	Absent	Present	0.0002	0.587814		0.0814433
5	Absent	Present	0.0002	0.600375		0.0818499
5	Absent	Present	0.0002	0.611778		0.0830257
5	Absent	Present	0.0002	0.624119		0.0839439
5	Absent	Present	0.0002	0.638056		0.0845277
5	Absent	Present	0.0002	0.651168		0.0846024
5	Absent	Present	0.0002	0.662296		0.0853435
5	Absent	Present	0.0002	0.675463		0.0863714
5	Absent	Present	0.0002	0.686866		0.0873436
5	Absent	Present	0.0002	0.699868		0.0882399
5	Absent	Present	0.0002	0.712373		0.0880056
5	Absent	Present	0.0002	0.724824		0.08809
5	Absent	Present	0.0002	0.737054		0.0886464
5	Absent	Present	0.0002	0.749119		0.0898662
5	Absent	Present	0.0002	0.760798		0.0898624
5	Absent	Present	0.0002	0.772807		0.0903906
5	Absent	Present	0.0002	0.784927		0.0914514
5	Absent	Present	0.0002	0.796276		0.0918777
5	Absent	Present	0.0002	0.809553		0.0917319
5	Absent	Present	0.0002	0.822554		0.0924252
5	Absent	Present	0.0002	0.833903		0.0921583
5	Absent	Present	0.0002	0.845306		0.0924791
5	Absent	Present	0.0002	0.857812		0.0929292
5	Absent	Present	0.0002	0.869987		0.0935917
5	Absent	Present	0.0002	0.881115		0.0945355
5	Absent	Present	0.0002	0.89351		0.0950737
5	Absent	Present	0.0002	0.904363		0.0957602
5	Absent	Present	0.0002	0.916869		0.0966172
5	Absent	Present	0.0002	0.928052		0.097115
5	Absent	Present	0.0002	0.939731		0.0974323
5	Absent	Present	0.0002	0.951961		0.0980903
5	Absent	Present	0.0002	0.962704		0.0981402
5	Absent	Present	0.0002	0.973997		0.0991516
5	Absent	Present	0.0002	0.987274		0.0988784
5	Absent	Present	0.0002	1		0.0992728
1	Absent	Present	0.0003	0.13363		0
1	Absent	Present	0.0003	0.154677		0.00647948
1	Absent	Present	0.0003	0.173163		0.0115756
1	Absent	Present	0.0003	0.190924		0.0180811
1	Absent	Present	0.0003	0.207962		0.0238286
1	Absent	Present	0.0003	0.221604		0.0296482
1	Absent	Present	0.0003	0.235022		0.0357735
1	Absent	Present	0.0003	0.249388		0.0413039
1	Absent	Present	0.0003	0.262639		0.0464278
1	Absent	Present	0.0003	0.276281		0.051189
1	Absent	Present	0.0003	0.289922		0.0564625
1	Absent	Present	0.0003	0.304454		0.0618142
1	Absent	Present	0.0003	0.319321		0.0643418
1	Absent	Present	0.0003	0.335134		0.0699452
1	Absent	Present	0.0003	0.348218		0.0748321
1	Absent	Present	0.0003	0.360746		0.0782528
1	Absent	Present	0.0003	0.376281		0.0810891
1	Absent	Present	0.0003	0.388697		0.0855178
1	Absent	Present	0.0003	0.401002		0.0888642
1	Absent	Present	0.0003	0.416537		0.092902
1	Absent	Present	0.0003	0.42951		0.0963184
1	Absent	Present	0.0003	0.440702		0.0972836
1	Absent	Present	0.0003	0.453786		0.0979141
1	Absent	Present	0.0003	0.466425		0.100752
1	Absent	Present	0.0003	0.479176		0.102719
1	Absent	Present	0.0003	0.490702		0.104391
1	Absent	Present	0.0003	0.501949		0.105602
1	Absent	Present	0.0003	0.515479		0.107043
1	Absent	Present	0.0003	0.528452		0.10884
1	Absent	Present	0.0003	0.540535		0.110424
1	Absent	Present	0.0003	0.554009		0.11206
1	Absent	Present	0.0003	0.565646		0.113692
1	Absent	Present	0.0003	0.579176		0.115074
1	Absent	Present	0.0003	0.591147		0.116511
1	Absent	Present	0.0003	0.603619		0.117886
1	Absent	Present	0.0003	0.616036		0.119667
1	Absent	Present	0.0003	0.628842		0.120152
1	Absent	Present	0.0003	0.640367		0.120337
1	Absent	Present	0.0003	0.651726		0.121487
1	Absent	Present	0.0003	0.664811		0.122278
1	Absent	Present	0.0003	0.676281		0.123003
1	Absent	Present	0.0003	0.688753		0.123929
1	Absent	Present	0.0003	0.701114		0.124762
1	Absent	Present	0.0003	0.714198		0.125205
1	Absent	Present	0.0003	0.726837		0.125632
1	Absent	Present	0.0003	0.739087		0.126187
1	Absent	Present	0.0003	0.751782		0.126204
1	Absent	Present	0.0003	0.763363		0.126404
1	Absent	Present	0.0003	0.777171		0.126666
1	Absent	Present	0.0003	0.787528		0.127262
1	Absent	Present	0.0003	0.800445		0.128339
1	Absent	Present	0.0003	0.811748		0.128953
1	Absent	Present	0.0003	0.824276		0.128884
1	Absent	Present	0.0003	0.836526		0.12906
1	Absent	Present	0.0003	0.84833		0.129496
1	Absent	Present	0.0003	0.860189		0.130041
1	Absent	Present	0.0003	0.871548		0.130774
1	Absent	Present	0.0003	0.883519		0.130514
1	Absent	Present	0.0003	0.895323		0.130784
1	Absent	Present	0.0003	0.907517		0.131358
1	Absent	Present	0.0003	0.919209		0.132231
1	Absent	Present	0.0003	0.930735		0.132568
1	Absent	Present	0.0003	0.943151		0.132948
1	Absent	Present	0.0003	0.954733		0.133493
1	Absent	Present	0.0003	0.96559		0.133837
1	Absent	Present	0.0003	0.976559		0.134386
1	Absent	Present	0.0003	0.989031		0.135056
1	Absent	Present	0.0003	1		0.135301
2	Absent	Present	0.0003	0.132006		0
2	Absent	Present	0.0003	0.154722		0.0117312
2	Absent	Present	0.0003	0.173093		0.0190658
2	Absent	Present	0.0003	0.194489		0.0229072
2	Absent	Present	0.0003	0.210164		0.0298351
2	Absent	Present	0.0003	0.22606		0.0352798
2	Absent	Present	0.0003	0.239701		0.0419917
2	Absent	Present	0.0003	0.253011		0.0486957
2	Absent	Present	0.0003	0.266212		0.0528926
2	Absent	Present	0.0003	0.279853		0.0587657
2	Absent	Present	0.0003	0.294703		0.0619634
2	Absent	Present	0.0003	0.308454		0.0679387
2	Absent	Present	0.0003	0.320499		0.0712202
2	Absent	Present	0.0003	0.33513		0.0740194
2	Absent	Present	0.0003	0.347011		0.0786178
2	Absent	Present	0.0003	0.360431		0.080116
2	Absent	Present	0.0003	0.374127		0.0839459
2	Absent	Present	0.0003	0.386227		0.0880091
2	Absent	Present	0.0003	0.399703		0.0906839
2	Absent	Present	0.0003	0.412959		0.094033
2	Absent	Present	0.0003	0.425774		0.0970159
2	Absent	Present	0.0003	0.43892		0.0991228
2	Absent	Present	0.0003	0.45245		0.10248
2	Absent	Present	0.0003	0.464166		0.103804
2	Absent	Present	0.0003	0.477366		0.108307
2	Absent	Present	0.0003	0.489742		0.110849
2	Absent	Present	0.0003	0.501678		0.112597
2	Absent	Present	0.0003	0.514273		0.113797
2	Absent	Present	0.0003	0.527034		0.114799
2	Absent	Present	0.0003	0.540454		0.115306
2	Absent	Present	0.0003	0.5536		0.116443
2	Absent	Present	0.0003	0.56647		0.117196
2	Absent	Present	0.0003	0.578406		0.118391
2	Absent	Present	0.0003	0.591277		0.120093
2	Absent	Present	0.0003	0.602772		0.120084
2	Absent	Present	0.0003	0.614598		0.120816
2	Absent	Present	0.0003	0.626368		0.121444
2	Absent	Present	0.0003	0.639679		0.122356
2	Absent	Present	0.0003	0.651119		0.123332
2	Absent	Present	0.0003	0.66377		0.124544
2	Absent	Present	0.0003	0.67521		0.125204
2	Absent	Present	0.0003	0.688301		0.127457
2	Absent	Present	0.0003	0.700457		0.128543
2	Absent	Present	0.0003	0.711897		0.129414
2	Absent	Present	0.0003	0.724218		0.130098
2	Absent	Present	0.0003	0.736813		0.130412
2	Absent	Present	0.0003	0.750564		0.130881
2	Absent	Present	0.0003	0.762884		0.131723
2	Absent	Present	0.0003	0.77471		0.13241
2	Absent	Present	0.0003	0.78725		0.132816
2	Absent	Present	0.0003	0.799846		0.133888
2	Absent	Present	0.0003	0.811837		0.133469
2	Absent	Present	0.0003	0.823772		0.134139
2	Absent	Present	0.0003	0.836423		0.134872
2	Absent	Present	0.0003	0.848798		0.134785
2	Absent	Present	0.0003	0.861229		0.135011
2	Absent	Present	0.0003	0.873824		0.135079
2	Absent	Present	0.0003	0.883395		0.135297
2	Absent	Present	0.0003	0.895165		0.135484
2	Absent	Present	0.0003	0.906661		0.136011
2	Absent	Present	0.0003	0.919091		0.136146
2	Absent	Present	0.0003	0.929542		0.137101
2	Absent	Present	0.0003	0.941477		0.137758
2	Absent	Present	0.0003	0.953248		0.138076
2	Absent	Present	0.0003	0.964798		0.137848
2	Absent	Present	0.0003	0.977229		0.138065
2	Absent	Present	0.0003	0.988449		0.137944
2	Absent	Present	0.0003	1		0.137616
3	Absent	Present	0.0003	0.131962		0
3	Absent	Present	0.0003	0.15621		0.00703977
3	Absent	Present	0.0003	0.172816		0.0117722
3	Absent	Present	0.0003	0.190301		0.0193586
3	Absent	Present	0.0003	0.207236		0.0257363
3	Absent	Present	0.0003	0.221367		0.0332837
3	Absent	Present	0.0003	0.236488		0.0399907
3	Absent	Present	0.0003	0.250839		0.0436212
3	Absent	Present	0.0003	0.263925		0.0504167
3	Absent	Present	0.0003	0.278386		0.0533281
3	Absent	Present	0.0003	0.292957		0.0583709
3	Absent	Present	0.0003	0.305603		0.0618928
3	Absent	Present	0.0003	0.319514		0.0657374
3	Absent	Present	0.0003	0.332985		0.0698481
3	Absent	Present	0.0003	0.347831		0.0744546
3	Absent	Present	0.0003	0.362622		0.0794541
3	Absent	Present	0.0003	0.376918		0.0825675
3	Absent	Present	0.0003	0.390554		0.0867239
3	Absent	Present	0.0003	0.40265		0.0910829
3	Absent	Present	0.0003	0.414967		0.0942096
3	Absent	Present	0.0003	0.427833		0.0967742
3	Absent	Present	0.0003	0.439435		0.100225
3	Absent	Present	0.0003	0.450652		0.101879
3	Absent	Present	0.0003	0.463188		0.10387
3	Absent	Present	0.0003	0.474955		0.106969
3	Absent	Present	0.0003	0.486831		0.108087
3	Absent	Present	0.0003	0.500852		0.109782
3	Absent	Present	0.0003	0.513609		0.112515
3	Absent	Present	0.0003	0.525705		0.113377
3	Absent	Present	0.0003	0.539396		0.11366
3	Absent	Present	0.0003	0.550998		0.115258
3	Absent	Present	0.0003	0.562655		0.116486
3	Absent	Present	0.0003	0.575851		0.117922
3	Absent	Present	0.0003	0.587673		0.119106
3	Absent	Present	0.0003	0.599714		0.120473
3	Absent	Present	0.0003	0.612855		0.121299
3	Absent	Present	0.0003	0.625227		0.122153
3	Absent	Present	0.0003	0.637488		0.12334
3	Absent	Present	0.0003	0.650025		0.123668
3	Absent	Present	0.0003	0.663441		0.125062
3	Absent	Present	0.0003	0.674878		0.125224
3	Absent	Present	0.0003	0.689064		0.125838
3	Absent	Present	0.0003	0.701765		0.126616
3	Absent	Present	0.0003	0.713807		0.127253
3	Absent	Present	0.0003	0.724638		0.128462
3	Absent	Present	0.0003	0.73613		0.129295
3	Absent	Present	0.0003	0.748997		0.13001
3	Absent	Present	0.0003	0.761368		0.129703
3	Absent	Present	0.0003	0.773355		0.130679
3	Absent	Present	0.0003	0.784296		0.13159
3	Absent	Present	0.0003	0.796943		0.131779
3	Absent	Present	0.0003	0.807555		0.132839
3	Absent	Present	0.0003	0.819376		0.133136
3	Absent	Present	0.0003	0.833013		0.133597
3	Absent	Present	0.0003	0.844889		0.133411
3	Absent	Present	0.0003	0.856051		0.13392
3	Absent	Present	0.0003	0.868093		0.133772
3	Absent	Present	0.0003	0.879694		0.133883
3	Absent	Present	0.0003	0.892946		0.134052
3	Absent	Present	0.0003	0.904932		0.134767
3	Absent	Present	0.0003	0.915984		0.135062
3	Absent	Present	0.0003	0.927201		0.135385
3	Absent	Present	0.0003	0.940177		0.135505
3	Absent	Present	0.0003	0.952274		0.136209
3	Absent	Present	0.0003	0.96404		0.136428
3	Absent	Present	0.0003	0.976027		0.136499
3	Absent	Present	0.0003	0.988288		0.136586
3	Absent	Present	0.0003	1		0.136911
4	Absent	Present	0.0003	0.131999		0
4	Absent	Present	0.0003	0.156033		0.00810715
4	Absent	Present	0.0003	0.172973		0.0187599
4	Absent	Present	0.0003	0.189033		0.0258947
4	Absent	Present	0.0003	0.203883		0.0321014
4	Absent	Present	0.0003	0.218953		0.0359206
4	Absent	Present	0.0003	0.233088		0.0382256
4	Absent	Present	0.0003	0.247498		0.044
4	Absent	Present	0.0003	0.260587		0.0468552
4	Absent	Present	0.0003	0.274227		0.0505415
4	Absent	Present	0.0003	0.287922		0.0563515
4	Absent	Present	0.0003	0.301397		0.0605839
4	Absent	Present	0.0003	0.318447		0.0639033
4	Absent	Present	0.0003	0.330877		0.0671543
4	Absent	Present	0.0003	0.343417		0.0712684
4	Absent	Present	0.0003	0.358486		0.0770175
4	Absent	Present	0.0003	0.372071		0.0801183
4	Absent	Present	0.0003	0.385491		0.0820374
4	Absent	Present	0.0003	0.398746		0.0849655
4	Absent	Present	0.0003	0.410846		0.0890228
4	Absent	Present	0.0003	0.424541		0.0931468
4	Absent	Present	0.0003	0.436531		0.0953761
4	Absent	Present	0.0003	0.449401		0.0972953
4	Absent	Present	0.0003	0.46249		0.10025
4	Absent	Present	0.0003	0.47448		0.102817
4	Absent	Present	0.0003	0.487075		0.103433
4	Absent	Present	0.0003	0.500935		0.104194
4	Absent	Present	0.0003	0.51353		0.105494
4	Absent	Present	0.0003	0.526015		0.106964
4	Absent	Present	0.0003	0.537125		0.108642
4	Absent	Present	0.0003	0.551259		0.10875
4	Absent	Present	0.0003	0.563909		0.108554
4	Absent	Present	0.0003	0.574964		0.110484
4	Absent	Present	0.0003	0.587779		0.111537
4	Absent	Present	0.0003	0.600924		0.112484
4	Absent	Present	0.0003	0.614839		0.112711
4	Absent	Present	0.0003	0.626554		0.113852
4	Absent	Present	0.0003	0.639204		0.114696
4	Absent	Present	0.0003	0.652018		0.116575
4	Absent	Present	0.0003	0.664063		0.117194
4	Absent	Present	0.0003	0.677043		0.118034
4	Absent	Present	0.0003	0.687988		0.118395
4	Absent	Present	0.0003	0.699538		0.119585
4	Absent	Present	0.0003	0.711803		0.120847
4	Absent	Present	0.0003	0.724343		0.122323
4	Absent	Present	0.0003	0.735893		0.123991
4	Absent	Present	0.0003	0.748378		0.12545
4	Absent	Present	0.0003	0.761742		0.126354
4	Absent	Present	0.0003	0.774062		0.12754
4	Absent	Present	0.0003	0.786602		0.128444
4	Absent	Present	0.0003	0.797822		0.12967
4	Absent	Present	0.0003	0.808437		0.130689
4	Absent	Present	0.0003	0.820757		0.131475
4	Absent	Present	0.0003	0.832802		0.132281
4	Absent	Present	0.0003	0.843142		0.133399
4	Absent	Present	0.0003	0.854691		0.133591
4	Absent	Present	0.0003	0.867011		0.134103
4	Absent	Present	0.0003	0.877681		0.134666
4	Absent	Present	0.0003	0.887746		0.135493
4	Absent	Present	0.0003	0.899351		0.135702
4	Absent	Present	0.0003	0.910681		0.136309
4	Absent	Present	0.0003	0.921351		0.136581
4	Absent	Present	0.0003	0.932736		0.136388
4	Absent	Present	0.0003	0.944231		0.136417
4	Absent	Present	0.0003	0.956385		0.136523
4	Absent	Present	0.0003	0.967275		0.136862
4	Absent	Present	0.0003	0.977945		0.136831
4	Absent	Present	0.0003	0.988615		0.13669
4	Absent	Present	0.0003	1		0.137059
5	Absent	Present	0.0003	0.133134		0
5	Absent	Present	0.0003	0.159927		0.00763094
5	Absent	Present	0.0003	0.17729		0.011577
5	Absent	Present	0.0003	0.194652		0.0179538
5	Absent	Present	0.0003	0.209796		0.0232681
5	Absent	Present	0.0003	0.223886		0.0292369
5	Absent	Present	0.0003	0.237422		0.0343458
5	Absent	Present	0.0003	0.252344		0.03847
5	Absent	Present	0.0003	0.268985		0.0414518
5	Absent	Present	0.0003	0.282798		0.045508
5	Absent	Present	0.0003	0.297887		0.050838
5	Absent	Present	0.0003	0.311644		0.0567818
5	Absent	Present	0.0003	0.325401		0.0588135
5	Absent	Present	0.0003	0.339158		0.0619889
5	Absent	Present	0.0003	0.35114		0.0658768
5	Absent	Present	0.0003	0.364731		0.0695057
5	Absent	Present	0.0003	0.378599		0.0720879
5	Absent	Present	0.0003	0.390747		0.072402
5	Absent	Present	0.0003	0.405891		0.0746207
5	Absent	Present	0.0003	0.416486		0.0767182
5	Absent	Present	0.0003	0.428025		0.0780197
5	Absent	Present	0.0003	0.441172		0.0805985
5	Absent	Present	0.0003	0.452987		0.0820475
5	Absent	Present	0.0003	0.46508		0.0836116
5	Absent	Present	0.0003	0.478061		0.0870272
5	Absent	Present	0.0003	0.491208		0.0886505
5	Absent	Present	0.0003	0.502857		0.0913403
5	Absent	Present	0.0003	0.515172		0.093141
5	Absent	Present	0.0003	0.527487		0.0944368
5	Absent	Present	0.0003	0.539968		0.0962605
5	Absent	Present	0.0003	0.551007		0.0985604
5	Absent	Present	0.0003	0.56432		0.100364
5	Absent	Present	0.0003	0.576746		0.102337
5	Absent	Present	0.0003	0.589116		0.104802
5	Absent	Present	0.0003	0.601875		0.106728
5	Absent	Present	0.0003	0.614356		0.108172
5	Absent	Present	0.0003	0.627503		0.109264
5	Absent	Present	0.0003	0.639263		0.110205
5	Absent	Present	0.0003	0.651467		0.111376
5	Absent	Present	0.0003	0.663227		0.112747
5	Absent	Present	0.0003	0.677095		0.113796
5	Absent	Present	0.0003	0.689188		0.115019
5	Absent	Present	0.0003	0.702224		0.11557
5	Absent	Present	0.0003	0.713707		0.116975
5	Absent	Present	0.0003	0.725578		0.118502
5	Absent	Present	0.0003	0.737727		0.119332
5	Absent	Present	0.0003	0.750153		0.120609
5	Absent	Present	0.0003	0.761192		0.122358
5	Absent	Present	0.0003	0.774505		0.123406
5	Absent	Present	0.0003	0.786709		0.124171
5	Absent	Present	0.0003	0.798857		0.124366
5	Absent	Present	0.0003	0.809397		0.125488
5	Absent	Present	0.0003	0.821656		0.126181
5	Absent	Present	0.0003	0.833916		0.126256
5	Absent	Present	0.0003	0.846064		0.126606
5	Absent	Present	0.0003	0.857991		0.127045
5	Absent	Present	0.0003	0.869973		0.127208
5	Absent	Present	0.0003	0.883896		0.127652
5	Absent	Present	0.0003	0.894436		0.128504
5	Absent	Present	0.0003	0.905642		0.128997
5	Absent	Present	0.0003	0.918178		0.129833
5	Absent	Present	0.0003	0.929495		0.13052
5	Absent	Present	0.0003	0.941088		0.131034
5	Absent	Present	0.0003	0.954735		0.131718
5	Absent	Present	0.0003	0.96594		0.131913
5	Absent	Present	0.0003	0.977201		0.131982
5	Absent	Present	0.0003	0.988406		0.132506
5	Absent	Present	0.0003	1		0.133078
1	Absent	Present	0.0004	0.132655		0
1	Absent	Present	0.0004	0.156533		0.00918079
1	Absent	Present	0.0004	0.174497		0.0183719
1	Absent	Present	0.0004	0.192682		0.0283993
1	Absent	Present	0.0004	0.2086		0.036036
1	Absent	Present	0.0004	0.220982		0.0430215
1	Absent	Present	0.0004	0.234855		0.0513062
1	Absent	Present	0.0004	0.252211		0.0563226
1	Absent	Present	0.0004	0.2673		0.0610008
1	Absent	Present	0.0004	0.280621		0.0677565
1	Absent	Present	0.0004	0.293776		0.0733772
1	Absent	Present	0.0004	0.307981		0.0787868
1	Absent	Present	0.0004	0.321081		0.0810811
1	Absent	Present	0.0004	0.336558		0.0853999
1	Absent	Present	0.0004	0.348773		0.0898574
1	Absent	Present	0.0004	0.363807		0.0946521
1	Absent	Present	0.0004	0.377128		0.0977576
1	Absent	Present	0.0004	0.390172		0.101006
1	Absent	Present	0.0004	0.402885		0.104678
1	Absent	Present	0.0004	0.415156		0.107576
1	Absent	Present	0.0004	0.427205		0.11101
1	Absent	Present	0.0004	0.440581		0.113537
1	Absent	Present	0.0004	0.452355		0.116569
1	Absent	Present	0.0004	0.465123		0.11836
1	Absent	Present	0.0004	0.478886		0.120383
1	Absent	Present	0.0004	0.490493		0.121929
1	Absent	Present	0.0004	0.50304		0.124931
1	Absent	Present	0.0004	0.515698		0.127438
1	Absent	Present	0.0004	0.528355		0.130035
1	Absent	Present	0.0004	0.54151		0.132285
1	Absent	Present	0.0004	0.55461		0.135838
1	Absent	Present	0.0004	0.567323		0.138542
1	Absent	Present	0.0004	0.578764		0.140674
1	Absent	Present	0.0004	0.592969		0.142151
1	Absent	Present	0.0004	0.604687		0.144516
1	Absent	Present	0.0004	0.616405		0.146879
1	Absent	Present	0.0004	0.628897		0.148884
1	Absent	Present	0.0004	0.641057		0.151492
1	Absent	Present	0.0004	0.653659		0.153645
1	Absent	Present	0.0004	0.666648		0.155543
1	Absent	Present	0.0004	0.678532		0.156566
1	Absent	Present	0.0004	0.689808		0.158173
1	Absent	Present	0.0004	0.702244		0.159229
1	Absent	Present	0.0004	0.715952		0.160503
1	Absent	Present	0.0004	0.72872		0.162015
1	Absent	Present	0.0004	0.740769		0.162961
1	Absent	Present	0.0004	0.752266		0.164291
1	Absent	Present	0.0004	0.764371		0.164365
1	Absent	Present	0.0004	0.777526		0.16528
1	Absent	Present	0.0004	0.789576		0.166468
1	Absent	Present	0.0004	0.800354		0.167265
1	Absent	Present	0.0004	0.813564		0.168558
1	Absent	Present	0.0004	0.825116		0.168743
1	Absent	Present	0.0004	0.837166		0.169484
1	Absent	Present	0.0004	0.848552		0.169424
1	Absent	Present	0.0004	0.860214		0.169312
1	Absent	Present	0.0004	0.872319		0.169497
1	Absent	Present	0.0004	0.884535		0.169468
1	Absent	Present	0.0004	0.896418		0.169688
1	Absent	Present	0.0004	0.908357		0.170074
1	Absent	Present	0.0004	0.919799		0.170603
1	Absent	Present	0.0004	0.931296		0.171405
1	Absent	Present	0.0004	0.941632		0.172106
1	Absent	Present	0.0004	0.954068		0.17247
1	Absent	Present	0.0004	0.966173		0.173112
1	Absent	Present	0.0004	0.977228		0.173077
1	Absent	Present	0.0004	0.98878		0.172955
1	Absent	Present	0.0004	1		0.17317
2	Absent	Present	0.0004	0.132319		0
2	Absent	Present	0.0004	0.15564		0.010627
2	Absent	Present	0.0004	0.173338		0.0181298
2	Absent	Present	0.0004	0.191642		0.0270426
2	Absent	Present	0.0004	0.209064		0.0356013
2	Absent	Present	0.0004	0.224611		0.0427099
2	Absent	Present	0.0004	0.239001		0.0491349
2	Absent	Present	0.0004	0.251957		0.0533917
2	Absent	Present	0.0004	0.264858		0.0593256
2	Absent	Present	0.0004	0.279469		0.0629315
2	Absent	Present	0.0004	0.292535		0.0672823
2	Absent	Present	0.0004	0.305271		0.0716995
2	Absent	Present	0.0004	0.321866		0.0750257
2	Absent	Present	0.0004	0.334105		0.0810231
2	Absent	Present	0.0004	0.350425		0.0859031
2	Absent	Present	0.0004	0.36316		0.0894186
2	Absent	Present	0.0004	0.376337		0.0911222
2	Absent	Present	0.0004	0.388466		0.0936702
2	Absent	Present	0.0004	0.400651		0.0975643
2	Absent	Present	0.0004	0.413166		0.100614
2	Absent	Present	0.0004	0.426398		0.103051
2	Absent	Present	0.0004	0.439354		0.104781
2	Absent	Present	0.0004	0.451538		0.10757
2	Absent	Present	0.0004	0.463006		0.10955
2	Absent	Present	0.0004	0.476238		0.11241
2	Absent	Present	0.0004	0.48958		0.114077
2	Absent	Present	0.0004	0.501323		0.115913
2	Absent	Present	0.0004	0.513783		0.117609
2	Absent	Present	0.0004	0.526739		0.120473
2	Absent	Present	0.0004	0.540633		0.121762
2	Absent	Present	0.0004	0.551659		0.123226
2	Absent	Present	0.0004	0.564616		0.124304
2	Absent	Present	0.0004	0.577021		0.125358
2	Absent	Present	0.0004	0.589591		0.125771
2	Absent	Present	0.0004	0.602492		0.127471
2	Absent	Present	0.0004	0.614621		0.128723
2	Absent	Present	0.0004	0.626916		0.129716
2	Absent	Present	0.0004	0.63921		0.130844
2	Absent	Present	0.0004	0.651615		0.131229
2	Absent	Present	0.0004	0.665013		0.132233
2	Absent	Present	0.0004	0.677804		0.132422
2	Absent	Present	0.0004	0.691256		0.133036
2	Absent	Present	0.0004	0.703826		0.134263
2	Absent	Present	0.0004	0.716176		0.135335
2	Absent	Present	0.0004	0.728581		0.135528
2	Absent	Present	0.0004	0.741592		0.136347
2	Absent	Present	0.0004	0.753777		0.13758
2	Absent	Present	0.0004	0.766457		0.138685
2	Absent	Present	0.0004	0.777925		0.139263
2	Absent	Present	0.0004	0.791267		0.139632
2	Absent	Present	0.0004	0.804003		0.139477
2	Absent	Present	0.0004	0.814478		0.13985
2	Absent	Present	0.0004	0.826607		0.140732
2	Absent	Present	0.0004	0.838791		0.140594
2	Absent	Present	0.0004	0.848991		0.141568
2	Absent	Present	0.0004	0.861286		0.141083
2	Absent	Present	0.0004	0.873305		0.141288
2	Absent	Present	0.0004	0.885544		0.141452
2	Absent	Present	0.0004	0.898114		0.141743
2	Absent	Present	0.0004	0.909637		0.14219
2	Absent	Present	0.0004	0.92105		0.142823
2	Absent	Present	0.0004	0.932131		0.143373
2	Absent	Present	0.0004	0.942331		0.143459
2	Absent	Present	0.0004	0.954295		0.144607
2	Absent	Present	0.0004	0.964991		0.144832
2	Absent	Present	0.0004	0.976954		0.144357
2	Absent	Present	0.0004	0.988367		0.144642
2	Absent	Present	0.0004	1		0.144779
3	Absent	Present	0.0004	0.132217		0
3	Absent	Present	0.0004	0.156016		0.0137712
3	Absent	Present	0.0004	0.172818		0.0219955
3	Absent	Present	0.0004	0.188684		0.0329927
3	Absent	Present	0.0004	0.205818		0.0404176
3	Absent	Present	0.0004	0.21959		0.0469142
3	Absent	Present	0.0004	0.233032		0.0539007
3	Absent	Present	0.0004	0.249174		0.0619058
3	Absent	Present	0.0004	0.262395		0.0680244
3	Absent	Present	0.0004	0.275507		0.0721856
3	Absent	Present	0.0004	0.289059		0.0766152
3	Absent	Present	0.0004	0.304044		0.0811741
3	Absent	Present	0.0004	0.317651		0.0842872
3	Absent	Present	0.0004	0.330597		0.0886519
3	Absent	Present	0.0004	0.3447		0.0917373
3	Absent	Present	0.0004	0.358032		0.096938
3	Absent	Present	0.0004	0.371419		0.100119
3	Absent	Present	0.0004	0.38409		0.10284
3	Absent	Present	0.0004	0.395824		0.105358
3	Absent	Present	0.0004	0.409101		0.107595
3	Absent	Present	0.0004	0.421056		0.10925
3	Absent	Present	0.0004	0.434387		0.112873
3	Absent	Present	0.0004	0.446287		0.114307
3	Absent	Present	0.0004	0.458903		0.116447
3	Absent	Present	0.0004	0.471133		0.119855
3	Absent	Present	0.0004	0.484134		0.120278
3	Absent	Present	0.0004	0.496915		0.121286
3	Absent	Present	0.0004	0.50942		0.124365
3	Absent	Present	0.0004	0.521871		0.125409
3	Absent	Present	0.0004	0.535368		0.127392
3	Absent	Present	0.0004	0.547708		0.128143
3	Absent	Present	0.0004	0.560985		0.128449
3	Absent	Present	0.0004	0.572829		0.130121
3	Absent	Present	0.0004	0.586382		0.131342
3	Absent	Present	0.0004	0.598061		0.132553
3	Absent	Present	0.0004	0.610071		0.134278
3	Absent	Present	0.0004	0.623127		0.134825
3	Absent	Present	0.0004	0.634861		0.135196
3	Absent	Present	0.0004	0.647532		0.135698
3	Absent	Present	0.0004	0.659487		0.137081
3	Absent	Present	0.0004	0.671496		0.137911
3	Absent	Present	0.0004	0.684332		0.138625
3	Absent	Present	0.0004	0.697389		0.139584
3	Absent	Present	0.0004	0.709178		0.139672
3	Absent	Present	0.0004	0.720416		0.140476
3	Absent	Present	0.0004	0.733748		0.140776
3	Absent	Present	0.0004	0.745207		0.140977
3	Absent	Present	0.0004	0.757272		0.140841
3	Absent	Present	0.0004	0.770989		0.141336
3	Absent	Present	0.0004	0.782779		0.141389
3	Absent	Present	0.0004	0.795615		0.141324
3	Absent	Present	0.0004	0.807184		0.142097
3	Absent	Present	0.0004	0.820075		0.142147
3	Absent	Present	0.0004	0.831754		0.141939
3	Absent	Present	0.0004	0.845967		0.142615
3	Absent	Present	0.0004	0.858528		0.143095
3	Absent	Present	0.0004	0.869381		0.144034
3	Absent	Present	0.0004	0.881941		0.144294
3	Absent	Present	0.0004	0.89307		0.145272
3	Absent	Present	0.0004	0.904308		0.145964
3	Absent	Present	0.0004	0.916538		0.14612
3	Absent	Present	0.0004	0.928383		0.14657
3	Absent	Present	0.0004	0.939731		0.146911
3	Absent	Present	0.0004	0.951245		0.148086
3	Absent	Present	0.0004	0.964301		0.148366
3	Absent	Present	0.0004	0.976587		0.148136
3	Absent	Present	0.0004	0.98788		0.148617
3	Absent	Present	0.0004	1		0.14913
4	Absent	Present	0.0004	0.133311		0
4	Absent	Present	0.0004	0.157751		0.0102113
4	Absent	Present	0.0004	0.175193		0.0174382
4	Absent	Present	0.0004	0.192579		0.0253822
4	Absent	Present	0.0004	0.208576		0.0343542
4	Absent	Present	0.0004	0.222685		0.0458967
4	Absent	Present	0.0004	0.237738		0.0528037
4	Absent	Present	0.0004	0.251014		0.0597477
4	Absent	Present	0.0004	0.265511		0.0669456
4	Absent	Present	0.0004	0.279898		0.0730304
4	Absent	Present	0.0004	0.29534		0.07918
4	Absent	Present	0.0004	0.308004		0.0838593
4	Absent	Present	0.0004	0.322613		0.0871212
4	Absent	Present	0.0004	0.335944		0.0916005
4	Absent	Present	0.0004	0.349386		0.0966614
4	Absent	Present	0.0004	0.359829		0.101266
4	Absent	Present	0.0004	0.373049		0.105122
4	Absent	Present	0.0004	0.38588		0.109688
4	Absent	Present	0.0004	0.398822		0.114624
4	Absent	Present	0.0004	0.410765		0.117782
4	Absent	Present	0.0004	0.423041		0.121324
4	Absent	Present	0.0004	0.436094		0.126608
4	Absent	Present	0.0004	0.448092		0.129912
4	Absent	Present	0.0004	0.460979		0.133872
4	Absent	Present	0.0004	0.473143		0.139
4	Absent	Present	0.0004	0.485975		0.140702
4	Absent	Present	0.0004	0.498472		0.14386
4	Absent	Present	0.0004	0.510526		0.145795
4	Absent	Present	0.0004	0.523913		0.148537
4	Absent	Present	0.0004	0.536466		0.150652
4	Absent	Present	0.0004	0.548131		0.15302
4	Absent	Present	0.0004	0.560296		0.153961
4	Absent	Present	0.0004	0.573293		0.155993
4	Absent	Present	0.0004	0.585958		0.156887
4	Absent	Present	0.0004	0.598178		0.159161
4	Absent	Present	0.0004	0.612009		0.159648
4	Absent	Present	0.0004	0.623952		0.161043
4	Absent	Present	0.0004	0.635505		0.163185
4	Absent	Present	0.0004	0.648281		0.163054
4	Absent	Present	0.0004	0.661279		0.164469
4	Absent	Present	0.0004	0.673054		0.1658
4	Absent	Present	0.0004	0.684219		0.167154
4	Absent	Present	0.0004	0.69705		0.169496
4	Absent	Present	0.0004	0.709215		0.170113
4	Absent	Present	0.0004	0.721213		0.170364
4	Absent	Present	0.0004	0.732711		0.171556
4	Absent	Present	0.0004	0.744654		0.171938
4	Absent	Present	0.0004	0.756985		0.172512
4	Absent	Present	0.0004	0.76915		0.172023
4	Absent	Present	0.0004	0.781925		0.172551
4	Absent	Present	0.0004	0.793757		0.173198
4	Absent	Present	0.0004	0.806032		0.173868
4	Absent	Present	0.0004	0.820141		0.174128
4	Absent	Present	0.0004	0.831195		0.174753
4	Absent	Present	0.0004	0.843748		0.175576
4	Absent	Present	0.0004	0.856024		0.175913
4	Absent	Present	0.0004	0.867022		0.176501
4	Absent	Present	0.0004	0.88002		0.175787
4	Absent	Present	0.0004	0.892129		0.176515
4	Absent	Present	0.0004	0.902905		0.177791
4	Absent	Present	0.0004	0.916014		0.177733
4	Absent	Present	0.0004	0.928401		0.177636
4	Absent	Present	0.0004	0.941288		0.177387
4	Absent	Present	0.0004	0.953174		0.176865
4	Absent	Present	0.0004	0.964839		0.176511
4	Absent	Present	0.0004	0.976448		0.176517
4	Absent	Present	0.0004	0.989113		0.176335
4	Absent	Present	0.0004	1		0.175971
5	Absent	Present	0.0004	0.133445		0
5	Absent	Present	0.0004	0.157187		0.0102582
5	Absent	Present	0.0004	0.177036		0.0204146
5	Absent	Present	0.0004	0.19583		0.0298126
5	Absent	Present	0.0004	0.210842		0.0363924
5	Absent	Present	0.0004	0.224576		0.046051
5	Absent	Present	0.0004	0.239422		0.0522527
5	Absent	Present	0.0004	0.255101		0.0571055
5	Absent	Present	0.0004	0.27017		0.066063
5	Absent	Present	0.0004	0.282736		0.0741396
5	Absent	Present	0.0004	0.296636		0.0807873
5	Absent	Present	0.0004	0.309258		0.0848616
5	Absent	Present	0.0004	0.324771		0.0900531
5	Absent	Present	0.0004	0.337503		0.0939044
5	Absent	Present	0.0004	0.350403		0.0974294
5	Absent	Present	0.0004	0.362802		0.102529
5	Absent	Present	0.0004	0.377036		0.106327
5	Absent	Present	0.0004	0.388268		0.111843
5	Absent	Present	0.0004	0.402113		0.116565
5	Absent	Present	0.0004	0.41568		0.11878
5	Absent	Present	0.0004	0.428969		0.122229
5	Absent	Present	0.0004	0.440089		0.124953
5	Absent	Present	0.0004	0.452989		0.127286
5	Absent	Present	0.0004	0.466389		0.130424
5	Absent	Present	0.0004	0.47762		0.131199
5	Absent	Present	0.0004	0.489575		0.132084
5	Absent	Present	0.0004	0.501807		0.134294
5	Absent	Present	0.0004	0.515374		0.135937
5	Absent	Present	0.0004	0.528274		0.138406
5	Absent	Present	0.0004	0.542063		0.138168
5	Absent	Present	0.0004	0.554962		0.138463
5	Absent	Present	0.0004	0.566528		0.13966
5	Absent	Present	0.0004	0.579872		0.141241
5	Absent	Present	0.0004	0.591771		0.143005
5	Absent	Present	0.0004	0.604337		0.144816
5	Absent	Present	0.0004	0.616903		0.146192
5	Absent	Present	0.0004	0.629691		0.147638
5	Absent	Present	0.0004	0.641979		0.148623
5	Absent	Present	0.0004	0.654545		0.149422
5	Absent	Present	0.0004	0.667223		0.150083
5	Absent	Present	0.0004	0.679121		0.15122
5	Absent	Present	0.0004	0.690909		0.152422
5	Absent	Present	0.0004	0.703364		0.152806
5	Absent	Present	0.0004	0.716041		0.154294
5	Absent	Present	0.0004	0.72794		0.155362
5	Absent	Present	0.0004	0.739505		0.156241
5	Absent	Present	0.0004	0.752516		0.157529
5	Absent	Present	0.0004	0.765138		0.158419
5	Absent	Present	0.0004	0.77648		0.158826
5	Absent	Present	0.0004	0.788935		0.159631
5	Absent	Present	0.0004	0.800612		0.160289
5	Absent	Present	0.0004	0.813066		0.161663
5	Absent	Present	0.0004	0.825354		0.16222
5	Absent	Present	0.0004	0.837531		0.162982
5	Absent	Present	0.0004	0.849652		0.163275
5	Absent	Present	0.0004	0.861329		0.164547
5	Absent	Present	0.0004	0.872672		0.164893
5	Absent	Present	0.0004	0.884126		0.165524
5	Absent	Present	0.0004	0.895635		0.165942
5	Absent	Present	0.0004	0.906533		0.166708
5	Absent	Present	0.0004	0.917765		0.168
5	Absent	Present	0.0004	0.929163		0.168213
5	Absent	Present	0.0004	0.941674		0.168399
5	Absent	Present	0.0004	0.953239		0.16933
5	Absent	Present	0.0004	0.964248		0.169992
5	Absent	Present	0.0004	0.975591		0.170637
5	Absent	Present	0.0004	0.987601		0.170645
5	Absent	Present	0.0004	1		0.170753
1	Absent	Present	0.0005	0.136162		0
1	Absent	Present	0.0005	0.160502		0.010251
1	Absent	Present	0.0005	0.178259		0.0203692
1	Absent	Present	0.0005	0.1984		0.0265942
1	Absent	Present	0.0005	0.212187		0.0350267
1	Absent	Present	0.0005	0.22637		0.0423559
1	Absent	Present	0.0005	0.242199		0.0534083
1	Absent	Present	0.0005	0.256553		0.0621406
1	Absent	Present	0.0005	0.270226		0.0690741
1	Absent	Present	0.0005	0.284636		0.0769384
1	Absent	Present	0.0005	0.298536		0.0832383
1	Absent	Present	0.0005	0.313287		0.0898225
1	Absent	Present	0.0005	0.328549		0.0968745
1	Absent	Present	0.0005	0.339782		0.101853
1	Absent	Present	0.0005	0.354193		0.10748
1	Absent	Present	0.0005	0.367639		0.110648
1	Absent	Present	0.0005	0.383468		0.113034
1	Absent	Present	0.0005	0.396119		0.11902
1	Absent	Present	0.0005	0.409679		0.123113
1	Absent	Present	0.0005	0.42199		0.127991
1	Absent	Present	0.0005	0.435153		0.131682
1	Absent	Present	0.0005	0.448258		0.132262
1	Absent	Present	0.0005	0.459775		0.135735
1	Absent	Present	0.0005	0.473732		0.138443
1	Absent	Present	0.0005	0.486157		0.14004
1	Absent	Present	0.0005	0.498809		0.141947
1	Absent	Present	0.0005	0.511006		0.145664
1	Absent	Present	0.0005	0.523375		0.146775
1	Absent	Present	0.0005	0.537558		0.147652
1	Absent	Present	0.0005	0.548962		0.150372
1	Absent	Present	0.0005	0.56167		0.151919
1	Absent	Present	0.0005	0.574946		0.152852
1	Absent	Present	0.0005	0.588335		0.153713
1	Absent	Present	0.0005	0.601101		0.153563
1	Absent	Present	0.0005	0.613469		0.154351
1	Absent	Present	0.0005	0.626801		0.155684
1	Absent	Present	0.0005	0.639396		0.157409
1	Absent	Present	0.0005	0.652842		0.158773
1	Absent	Present	0.0005	0.665551		0.159492
1	Absent	Present	0.0005	0.678259		0.159766
1	Absent	Present	0.0005	0.69006		0.16024
1	Absent	Present	0.0005	0.702428		0.161619
1	Absent	Present	0.0005	0.715534		0.161671
1	Absent	Present	0.0005	0.727902		0.161652
1	Absent	Present	0.0005	0.74027		0.162247
1	Absent	Present	0.0005	0.753943		0.162014
1	Absent	Present	0.0005	0.766425		0.162484
1	Absent	Present	0.0005	0.779474		0.162676
1	Absent	Present	0.0005	0.792239		0.16385
1	Absent	Present	0.0005	0.806082		0.163499
1	Absent	Present	0.0005	0.817542		0.163983
1	Absent	Present	0.0005	0.831272		0.16421
1	Absent	Present	0.0005	0.842278		0.164691
1	Absent	Present	0.0005	0.85442		0.165339
1	Absent	Present	0.0005	0.86849		0.16573
1	Absent	Present	0.0005	0.87978		0.16599
1	Absent	Present	0.0005	0.891751		0.166306
1	Absent	Present	0.0005	0.903608		0.166259
1	Absent	Present	0.0005	0.91626		0.165882
1	Absent	Present	0.0005	0.928798		0.165598
1	Absent	Present	0.0005	0.940826		0.165772
1	Absent	Present	0.0005	0.952627		0.16491
1	Absent	Present	0.0005	0.963974		0.164793
1	Absent	Present	0.0005	0.975888		0.165455
1	Absent	Present	0.0005	0.989504		0.165587
1	Absent	Present	0.0005	1		0.165324
2	Absent	Present	0.0005	0.134446		0
2	Absent	Present	0.0005	0.160831		0.0128875
2	Absent	Present	0.0005	0.176629		0.0218839
2	Absent	Present	0.0005	0.195619		0.0323597
2	Absent	Present	0.0005	0.211249		0.0424291
2	Absent	Present	0.0005	0.224973		0.0510458
2	Absent	Present	0.0005	0.239258		0.059705
2	Absent	Present	0.0005	0.254608		0.0688669
2	Absent	Present	0.0005	0.266596		0.0777474
2	Absent	Present	0.0005	0.282841		0.0829867
2	Absent	Present	0.0005	0.299087		0.0897172
2	Absent	Present	0.0005	0.315613		0.0974441
2	Absent	Present	0.0005	0.328889		0.103219
2	Absent	Present	0.0005	0.34295		0.106828
2	Absent	Present	0.0005	0.357291		0.111947
2	Absent	Present	0.0005	0.369895		0.119491
2	Absent	Present	0.0005	0.383844		0.124051
2	Absent	Present	0.0005	0.39656		0.126572
2	Absent	Present	0.0005	0.410341		0.13256
2	Absent	Present	0.0005	0.423394		0.137073
2	Absent	Present	0.0005	0.436838		0.14119
2	Absent	Present	0.0005	0.450059		0.144262
2	Absent	Present	0.0005	0.461375		0.147887
2	Absent	Present	0.0005	0.474091		0.150892
2	Absent	Present	0.0005	0.486191		0.15405
2	Absent	Present	0.0005	0.49874		0.157138
2	Absent	Present	0.0005	0.51056		0.16129
2	Absent	Present	0.0005	0.524172		0.163514
2	Absent	Present	0.0005	0.536553		0.166319
2	Absent	Present	0.0005	0.550501		0.166785
2	Absent	Present	0.0005	0.562377		0.168642
2	Absent	Present	0.0005	0.575094		0.172024
2	Absent	Present	0.0005	0.587306		0.173693
2	Absent	Present	0.0005	0.59991		0.175553
2	Absent	Present	0.0005	0.612067		0.176917
2	Absent	Present	0.0005	0.624615		0.178386
2	Absent	Present	0.0005	0.637443		0.180156
2	Absent	Present	0.0005	0.649375		0.18185
2	Absent	Present	0.0005	0.66142		0.183281
2	Absent	Present	0.0005	0.674248		0.18428
2	Absent	Present	0.0005	0.686516		0.186455
2	Absent	Present	0.0005	0.699457		0.18773
2	Absent	Present	0.0005	0.71419		0.189348
2	Absent	Present	0.0005	0.726514		0.190454
2	Absent	Present	0.0005	0.73867		0.190353
2	Absent	Present	0.0005	0.750546		0.190476
2	Absent	Present	0.0005	0.763151		0.189973
2	Absent	Present	0.0005	0.775195		0.192008
2	Absent	Present	0.0005	0.787183		0.19193
2	Absent	Present	0.0005	0.801804		0.191644
2	Absent	Present	0.0005	0.813344		0.191955
2	Absent	Present	0.0005	0.828301		0.192412
2	Absent	Present	0.0005	0.840009		0.192798
2	Absent	Present	0.0005	0.853454		0.193961
2	Absent	Present	0.0005	0.865834		0.194617
2	Absent	Present	0.0005	0.876758		0.195004
2	Absent	Present	0.0005	0.890202		0.195457
2	Absent	Present	0.0005	0.901294		0.195599
2	Absent	Present	0.0005	0.913338		0.195658
2	Absent	Present	0.0005	0.926055		0.195149
2	Absent	Present	0.0005	0.938323		0.194866
2	Absent	Present	0.0005	0.951207		0.195819
2	Absent	Present	0.0005	0.963251		0.196394
2	Absent	Present	0.0005	0.975127		0.196817
2	Absent	Present	0.0005	0.987396		0.196982
2	Absent	Present	0.0005	1		0.197076
3	Absent	Present	0.0005	0.134537		0
3	Absent	Present	0.0005	0.160155		0.0126006
3	Absent	Present	0.0005	0.178541		0.0251177
3	Absent	Present	0.0005	0.195807		0.0326367
3	Absent	Present	0.0005	0.209989		0.0403097
3	Absent	Present	0.0005	0.227199		0.0466321
3	Absent	Present	0.0005	0.243231		0.0553123
3	Absent	Present	0.0005	0.257694		0.0617794
3	Absent	Present	0.0005	0.272325		0.0689584
3	Absent	Present	0.0005	0.28589		0.0764706
3	Absent	Present	0.0005	0.300521		0.0826338
3	Absent	Present	0.0005	0.313302		0.0880301
3	Absent	Present	0.0005	0.326756		0.0910962
3	Absent	Present	0.0005	0.340546		0.0982716
3	Absent	Present	0.0005	0.353888		0.104546
3	Absent	Present	0.0005	0.369864		0.107911
3	Absent	Present	0.0005	0.382533		0.110639
3	Absent	Present	0.0005	0.396435		0.115667
3	Absent	Present	0.0005	0.408992		0.119655
3	Absent	Present	0.0005	0.422669		0.123607
3	Absent	Present	0.0005	0.43461		0.12795
3	Absent	Present	0.0005	0.446662		0.13115
3	Absent	Present	0.0005	0.458826		0.13427
3	Absent	Present	0.0005	0.470654		0.137923
3	Absent	Present	0.0005	0.483547		0.141665
3	Absent	Present	0.0005	0.4956		0.144554
3	Absent	Present	0.0005	0.509502		0.146991
3	Absent	Present	0.0005	0.521666		0.148077
3	Absent	Present	0.0005	0.534391		0.15074
3	Absent	Present	0.0005	0.547845		0.151335
3	Absent	Present	0.0005	0.560962		0.154192
3	Absent	Present	0.0005	0.574528		0.155723
3	Absent	Present	0.0005	0.587028		0.157181
3	Absent	Present	0.0005	0.599137		0.158776
3	Absent	Present	0.0005	0.612478		0.161724
3	Absent	Present	0.0005	0.625203		0.162647
3	Absent	Present	0.0005	0.637592		0.164322
3	Absent	Present	0.0005	0.650149		0.165632
3	Absent	Present	0.0005	0.662481		0.166864
3	Absent	Present	0.0005	0.67487		0.168369
3	Absent	Present	0.0005	0.688211		0.1704
3	Absent	Present	0.0005	0.701833		0.171805
3	Absent	Present	0.0005	0.714278		0.172422
3	Absent	Present	0.0005	0.726891		0.173672
3	Absent	Present	0.0005	0.739111		0.174592
3	Absent	Present	0.0005	0.752509		0.174315
3	Absent	Present	0.0005	0.765121		0.174592
3	Absent	Present	0.0005	0.77723		0.174901
3	Absent	Present	0.0005	0.790179		0.175724
3	Absent	Present	0.0005	0.803689		0.175839
3	Absent	Present	0.0005	0.814732		0.175932
3	Absent	Present	0.0005	0.828241		0.176447
3	Absent	Present	0.0005	0.841303		0.176706
3	Absent	Present	0.0005	0.85229		0.176861
3	Absent	Present	0.0005	0.865407		0.177549
3	Absent	Present	0.0005	0.877796		0.17747
3	Absent	Present	0.0005	0.889736		0.177608
3	Absent	Present	0.0005	0.902517		0.178261
3	Absent	Present	0.0005	0.914962		0.178655
3	Absent	Present	0.0005	0.927462		0.178725
3	Absent	Present	0.0005	0.939402		0.178482
3	Absent	Present	0.0005	0.951399		0.178235
3	Absent	Present	0.0005	0.963731		0.178339
3	Absent	Present	0.0005	0.976232		0.178007
3	Absent	Present	0.0005	0.987667		0.177649
3	Absent	Present	0.0005	1		0.178597
4	Absent	Present	0.0005	0.135417		0
4	Absent	Present	0.0005	0.160413		0.0119592
4	Absent	Present	0.0005	0.176663		0.0277866
4	Absent	Present	0.0005	0.196919		0.0372493
4	Absent	Present	0.0005	0.215652		0.0489273
4	Absent	Present	0.0005	0.229476		0.0614704
4	Absent	Present	0.0005	0.242848		0.0715613
4	Absent	Present	0.0005	0.258816		0.0782647
4	Absent	Present	0.0005	0.270778		0.0860596
4	Absent	Present	0.0005	0.285335		0.0905675
4	Absent	Present	0.0005	0.300288		0.0965802
4	Absent	Present	0.0005	0.314789		0.102527
4	Absent	Present	0.0005	0.32912		0.10852
4	Absent	Present	0.0005	0.342944		0.11665
4	Absent	Present	0.0005	0.356937		0.123459
4	Absent	Present	0.0005	0.370084		0.128831
4	Absent	Present	0.0005	0.382949		0.134964
4	Absent	Present	0.0005	0.395588		0.139638
4	Absent	Present	0.0005	0.408227		0.14416
4	Absent	Present	0.0005	0.421091		0.149136
4	Absent	Present	0.0005	0.43452		0.154655
4	Absent	Present	0.0005	0.447328		0.159057
4	Absent	Present	0.0005	0.459685		0.163128
4	Absent	Present	0.0005	0.472775		0.167442
4	Absent	Present	0.0005	0.485809		0.169454
4	Absent	Present	0.0005	0.498787		0.172738
4	Absent	Present	0.0005	0.510692		0.174787
4	Absent	Present	0.0005	0.523162		0.177739
4	Absent	Present	0.0005	0.536027		0.180421
4	Absent	Present	0.0005	0.549061		0.18364
4	Absent	Present	0.0005	0.56091		0.186601
4	Absent	Present	0.0005	0.574338		0.190392
4	Absent	Present	0.0005	0.587654		0.192319
4	Absent	Present	0.0005	0.60035		0.192763
4	Absent	Present	0.0005	0.612763		0.194567
4	Absent	Present	0.0005	0.625063		0.196064
4	Absent	Present	0.0005	0.637195		0.196936
4	Absent	Present	0.0005	0.650736		0.198561
4	Absent	Present	0.0005	0.663996		0.200544
4	Absent	Present	0.0005	0.674773		0.20194
4	Absent	Present	0.0005	0.688597		0.203622
4	Absent	Present	0.0005	0.700502		0.205155
4	Absent	Present	0.0005	0.712351		0.206099
4	Absent	Present	0.0005	0.725159		0.20666
4	Absent	Present	0.0005	0.737234		0.207944
4	Absent	Present	0.0005	0.749252		0.207922
4	Absent	Present	0.0005	0.762568		0.208583
4	Absent	Present	0.0005	0.774417		0.209399
4	Absent	Present	0.0005	0.787733		0.209369
4	Absent	Present	0.0005	0.800429		0.208445
4	Absent	Present	0.0005	0.812898		0.209412
4	Absent	Present	0.0005	0.826497		0.209858
4	Absent	Present	0.0005	0.838966		0.209698
4	Absent	Present	0.0005	0.850702		0.210718
4	Absent	Present	0.0005	0.863567		0.210127
4	Absent	Present	0.0005	0.876375		0.210597
4	Absent	Present	0.0005	0.889127		0.210623
4	Absent	Present	0.0005	0.901258		0.210981
4	Absent	Present	0.0005	0.913277		0.210985
4	Absent	Present	0.0005	0.927213		0.210613
4	Absent	Present	0.0005	0.938498		0.210726
4	Absent	Present	0.0005	0.951419		0.210651
4	Absent	Present	0.0005	0.962817		0.211029
4	Absent	Present	0.0005	0.975174		0.21119
4	Absent	Present	0.0005	0.987248		0.211522
4	Absent	Present	0.0005	1		0.211307
5	Absent	Present	0.0005	0.137049		0
5	Absent	Present	0.0005	0.161318		0.0123894
5	Absent	Present	0.0005	0.178164		0.0259615
5	Absent	Present	0.0005	0.195238		0.0368529
5	Absent	Present	0.0005	0.212825		0.0482962
5	Absent	Present	0.0005	0.2291		0.0575773
5	Absent	Present	0.0005	0.24309		0.0681231
5	Absent	Present	0.0005	0.256795		0.0744941
5	Absent	Present	0.0005	0.273241		0.0821317
5	Absent	Present	0.0005	0.287688		0.0887257
5	Absent	Present	0.0005	0.301393		0.093975
5	Absent	Present	0.0005	0.314299		0.101017
5	Absent	Present	0.0005	0.329032		0.104825
5	Absent	Present	0.0005	0.342908		0.109409
5	Absent	Present	0.0005	0.357983		0.11501
5	Absent	Present	0.0005	0.370489		0.118989
5	Absent	Present	0.0005	0.384936		0.123572
5	Absent	Present	0.0005	0.396414		0.125468
5	Absent	Present	0.0005	0.409833		0.127909
5	Absent	Present	0.0005	0.423652		0.131689
5	Absent	Present	0.0005	0.435473		0.134671
5	Absent	Present	0.0005	0.448949		0.136734
5	Absent	Present	0.0005	0.462997		0.139245
5	Absent	Present	0.0005	0.475503		0.142668
5	Absent	Present	0.0005	0.488636		0.14678
5	Absent	Present	0.0005	0.502056		0.148885
5	Absent	Present	0.0005	0.514504		0.150055
5	Absent	Present	0.0005	0.528209		0.15373
5	Absent	Present	0.0005	0.542143		0.155572
5	Absent	Present	0.0005	0.554191		0.158681
5	Absent	Present	0.0005	0.567611		0.16167
5	Absent	Present	0.0005	0.580688		0.163045
5	Absent	Present	0.0005	0.594678		0.164298
5	Absent	Present	0.0005	0.607755		0.165461
5	Absent	Present	0.0005	0.620146		0.167035
5	Absent	Present	0.0005	0.633223		0.167193
5	Absent	Present	0.0005	0.646528		0.169493
5	Absent	Present	0.0005	0.659776		0.170331
5	Absent	Present	0.0005	0.67251		0.17271
5	Absent	Present	0.0005	0.685473		0.174275
5	Absent	Present	0.0005	0.69952		0.175837
5	Absent	Present	0.0005	0.711912		0.177108
5	Absent	Present	0.0005	0.725274		0.179198
5	Absent	Present	0.0005	0.738294		0.179674
5	Absent	Present	0.0005	0.750286		0.179922
5	Absent	Present	0.0005	0.76262		0.180382
5	Absent	Present	0.0005	0.775411		0.18072
5	Absent	Present	0.0005	0.789002		0.180864
5	Absent	Present	0.0005	0.800365		0.181864
5	Absent	Present	0.0005	0.813042		0.182891
5	Absent	Present	0.0005	0.825206		0.182756
5	Absent	Present	0.0005	0.837711		0.184322
5	Absent	Present	0.0005	0.851987		0.184316
5	Absent	Present	0.0005	0.863579		0.184487
5	Absent	Present	0.0005	0.875742		0.185446
5	Absent	Present	0.0005	0.887848		0.185683
5	Absent	Present	0.0005	0.899212		0.186258
5	Absent	Present	0.0005	0.910519		0.187143
5	Absent	Present	0.0005	0.921939		0.187674
5	Absent	Present	0.0005	0.934274		0.188436
5	Absent	Present	0.0005	0.945066		0.189003
5	Absent	Present	0.0005	0.955802		0.189509
5	Absent	Present	0.0005	0.966994		0.189855
5	Absent	Present	0.0005	0.977501		0.189975
5	Absent	Present	0.0005	0.989893		0.190193
5	Absent	Present	0.0005	1		0.190384
1	Absent	Present	0.0006	0.133653		0
1	Absent	Present	0.0006	0.159659		0.0139519
1	Absent	Present	0.0006	0.178315		0.0246721
1	Absent	Present	0.0006	0.19569		0.0401252
1	Absent	Present	0.0006	0.212285		0.0527282
1	Absent	Present	0.0006	0.228657		0.0638091
1	Absent	Present	0.0006	0.243526		0.0731763
1	Absent	Present	0.0006	0.257671		0.082775
1	Absent	Present	0.0006	0.272596		0.0911134
1	Absent	Present	0.0006	0.286351		0.10035
1	Absent	Present	0.0006	0.301053		0.108028
1	Absent	Present	0.0006	0.316144		0.113616
1	Absent	Present	0.0006	0.329398		0.119358
1	Absent	Present	0.0006	0.342318		0.124776
1	Absent	Present	0.0006	0.35624		0.129592
1	Absent	Present	0.0006	0.369494		0.135494
1	Absent	Present	0.0006	0.383249		0.142836
1	Absent	Present	0.0006	0.397394		0.148122
1	Absent	Present	0.0006	0.410536		0.151384
1	Absent	Present	0.0006	0.422454		0.153572
1	Absent	Present	0.0006	0.435039		0.155658
1	Absent	Present	0.0006	0.447848		0.158543
1	Absent	Present	0.0006	0.459988		0.160533
1	Absent	Present	0.0006	0.472796		0.162662
1	Absent	Present	0.0006	0.485549		0.165845
1	Absent	Present	0.0006	0.497522		0.169241
1	Absent	Present	0.0006	0.511388		0.172819
1	Absent	Present	0.0006	0.524754		0.176695
1	Absent	Present	0.0006	0.537395		0.179171
1	Absent	Present	0.0006	0.55076		0.18089
1	Absent	Present	0.0006	0.563513		0.181639
1	Absent	Present	0.0006	0.576989		0.181932
1	Absent	Present	0.0006	0.58835		0.184098
1	Absent	Present	0.0006	0.600212		0.186491
1	Absent	Present	0.0006	0.613577		0.188056
1	Absent	Present	0.0006	0.625773		0.188395
1	Absent	Present	0.0006	0.637801		0.188859
1	Absent	Present	0.0006	0.650888		0.189596
1	Absent	Present	0.0006	0.662527		0.190973
1	Absent	Present	0.0006	0.67489		0.193415
1	Absent	Present	0.0006	0.688088		0.194723
1	Absent	Present	0.0006	0.702066		0.195288
1	Absent	Present	0.0006	0.714874		0.196853
1	Absent	Present	0.0006	0.727237		0.197718
1	Absent	Present	0.0006	0.738876		0.198523
1	Absent	Present	0.0006	0.754079		0.198139
1	Absent	Present	0.0006	0.764883		0.198835
1	Absent	Present	0.0006	0.776577		0.199641
1	Absent	Present	0.0006	0.790277		0.19914
1	Absent	Present	0.0006	0.801303		0.200083
1	Absent	Present	0.0006	0.812886		0.200658
1	Absent	Present	0.0006	0.825472		0.200769
1	Absent	Present	0.0006	0.836276		0.201438
1	Absent	Present	0.0006	0.848304		0.201667
1	Absent	Present	0.0006	0.86011		0.20123
1	Absent	Present	0.0006	0.870079		0.201805
1	Absent	Present	0.0006	0.883388		0.20116
1	Absent	Present	0.0006	0.895138		0.200759
1	Absent	Present	0.0006	0.906165		0.201389
1	Absent	Present	0.0006	0.918472		0.201116
1	Absent	Present	0.0006	0.93089		0.202441
1	Absent	Present	0.0006	0.943365		0.202834
1	Absent	Present	0.0006	0.954335		0.203303
1	Absent	Present	0.0006	0.965139		0.203566
1	Absent	Present	0.0006	0.976722		0.203489
1	Absent	Present	0.0006	0.988027		0.203416
1	Absent	Present	0.0006	1		0.203597
2	Absent	Present	0.0006	0.132905		0
2	Absent	Present	0.0006	0.157493		0.0137131
2	Absent	Present	0.0006	0.176376		0.0298273
2	Absent	Present	0.0006	0.193377		0.0389462
2	Absent	Present	0.0006	0.210156		0.0466403
2	Absent	Present	0.0006	0.22389		0.0605986
2	Absent	Present	0.0006	0.239506		0.0693642
2	Absent	Present	0.0006	0.253406		0.0786713
2	Absent	Present	0.0006	0.268634		0.0880231
2	Absent	Present	0.0006	0.281593		0.0949853
2	Absent	Present	0.0006	0.29444		0.0993041
2	Absent	Present	0.0006	0.309004		0.105018
2	Absent	Present	0.0006	0.323569		0.109362
2	Absent	Present	0.0006	0.33625		0.113142
2	Absent	Present	0.0006	0.350039		0.118336
2	Absent	Present	0.0006	0.362056		0.124503
2	Absent	Present	0.0006	0.375125		0.128432
2	Absent	Present	0.0006	0.38847		0.132573
2	Absent	Present	0.0006	0.400653		0.137941
2	Absent	Present	0.0006	0.41411		0.141749
2	Absent	Present	0.0006	0.427068		0.147822
2	Absent	Present	0.0006	0.439251		0.150403
2	Absent	Present	0.0006	0.452708		0.152783
2	Absent	Present	0.0006	0.465888		0.155355
2	Absent	Present	0.0006	0.477683		0.15859
2	Absent	Present	0.0006	0.490032		0.160809
2	Absent	Present	0.0006	0.50288		0.162537
2	Absent	Present	0.0006	0.516115		0.164914
2	Absent	Present	0.0006	0.528021		0.167174
2	Absent	Present	0.0006	0.540979		0.169106
2	Absent	Present	0.0006	0.552885		0.171474
2	Absent	Present	0.0006	0.564902		0.173708
2	Absent	Present	0.0006	0.577749		0.175117
2	Absent	Present	0.0006	0.590265		0.177127
2	Absent	Present	0.0006	0.601451		0.178437
2	Absent	Present	0.0006	0.613523		0.179439
2	Absent	Present	0.0006	0.626204		0.180138
2	Absent	Present	0.0006	0.639107		0.18118
2	Absent	Present	0.0006	0.652619		0.182266
2	Absent	Present	0.0006	0.663972		0.184404
2	Absent	Present	0.0006	0.676431		0.18551
2	Absent	Present	0.0006	0.689556		0.18487
2	Absent	Present	0.0006	0.701185		0.185042
2	Absent	Present	0.0006	0.713423		0.186602
2	Absent	Present	0.0006	0.725551		0.187071
2	Absent	Present	0.0006	0.737623		0.187988
2	Absent	Present	0.0006	0.749972		0.189028
2	Absent	Present	0.0006	0.763318		0.18877
2	Absent	Present	0.0006	0.774338		0.190589
2	Absent	Present	0.0006	0.786466		0.191734
2	Absent	Present	0.0006	0.799424		0.192297
2	Absent	Present	0.0006	0.81133		0.193366
2	Absent	Present	0.0006	0.823679		0.193963
2	Absent	Present	0.0006	0.835419		0.19475
2	Absent	Present	0.0006	0.846938		0.194848
2	Absent	Present	0.0006	0.859065		0.194804
2	Absent	Present	0.0006	0.871082		0.195168
2	Absent	Present	0.0006	0.883431		0.194885
2	Absent	Present	0.0006	0.895116		0.195001
2	Absent	Present	0.0006	0.905859		0.195012
2	Absent	Present	0.0006	0.917931		0.195282
2	Absent	Present	0.0006	0.929837		0.195462
2	Absent	Present	0.0006	0.941633		0.195483
2	Absent	Present	0.0006	0.952929		0.194851
2	Absent	Present	0.0006	0.964946		0.195696
2	Absent	Present	0.0006	0.976188		0.196222
2	Absent	Present	0.0006	0.988426		0.196986
2	Absent	Present	0.0006	1		0.196589
3	Absent	Present	0.0006	0.133593		0
3	Absent	Present	0.0006	0.159477		0.0160558
3	Absent	Present	0.0006	0.177401		0.032005
3	Absent	Present	0.0006	0.196549		0.0447465
3	Absent	Present	0.0006	0.212691		0.0560063
3	Absent	Present	0.0006	0.226385		0.0668798
3	Absent	Present	0.0006	0.240746		0.0758381
3	Absent	Present	0.0006	0.256387		0.082284
3	Absent	Present	0.0006	0.269747		0.0874948
3	Absent	Present	0.0006	0.283217		0.096305
3	Absent	Present	0.0006	0.297189		0.103577
3	Absent	Present	0.0006	0.310326		0.110673
3	Absent	Present	0.0006	0.323796		0.116727
3	Absent	Present	0.0006	0.337879		0.123229
3	Absent	Present	0.0006	0.354077		0.126395
3	Absent	Present	0.0006	0.366602		0.131947
3	Absent	Present	0.0006	0.38074		0.137427
3	Absent	Present	0.0006	0.395658		0.140968
3	Absent	Present	0.0006	0.407626		0.146252
3	Absent	Present	0.0006	0.419928		0.14992
3	Absent	Present	0.0006	0.432285		0.152975
3	Absent	Present	0.0006	0.444754		0.156195
3	Absent	Present	0.0006	0.457835		0.158298
3	Absent	Present	0.0006	0.469914		0.160744
3	Absent	Present	0.0006	0.48216		0.162087
3	Absent	Present	0.0006	0.495352		0.163502
3	Absent	Present	0.0006	0.50732		0.167106
3	Absent	Present	0.0006	0.52118		0.16672
3	Absent	Present	0.0006	0.53543		0.16904
3	Absent	Present	0.0006	0.547119		0.17133
3	Absent	Present	0.0006	0.559922		0.172184
3	Absent	Present	0.0006	0.574339		0.174065
3	Absent	Present	0.0006	0.585973		0.174979
3	Absent	Present	0.0006	0.599443		0.175689
3	Absent	Present	0.0006	0.612246		0.175652
3	Absent	Present	0.0006	0.625104		0.175601
3	Absent	Present	0.0006	0.637462		0.175864
3	Absent	Present	0.0006	0.650543		0.176435
3	Absent	Present	0.0006	0.662455		0.17696
3	Absent	Present	0.0006	0.676148		0.177575
3	Absent	Present	0.0006	0.689897		0.176295
3	Absent	Present	0.0006	0.703423		0.175833
3	Absent	Present	0.0006	0.715558		0.175729
3	Absent	Present	0.0006	0.728416		0.175684
3	Absent	Present	0.0006	0.740829		0.175671
3	Absent	Present	0.0006	0.752407		0.175705
3	Absent	Present	0.0006	0.765043		0.176004
3	Absent	Present	0.0006	0.778569		0.176092
3	Absent	Present	0.0006	0.790036		0.176566
3	Absent	Present	0.0006	0.801948		0.176026
3	Absent	Present	0.0006	0.815419		0.175712
3	Absent	Present	0.0006	0.827275		0.175683
3	Absent	Present	0.0006	0.839633		0.175617
3	Absent	Present	0.0006	0.852658		0.17561
3	Absent	Present	0.0006	0.865405		0.174825
3	Absent	Present	0.0006	0.877651		0.174542
3	Absent	Present	0.0006	0.891623		0.174429
3	Absent	Present	0.0006	0.904147		0.173983
3	Absent	Present	0.0006	0.915558		0.174489
3	Absent	Present	0.0006	0.927915		0.174025
3	Absent	Present	0.0006	0.940106		0.173841
3	Absent	Present	0.0006	0.952296		0.173603
3	Absent	Present	0.0006	0.96354		0.173426
3	Absent	Present	0.0006	0.975842		0.172837
3	Absent	Present	0.0006	0.987977		0.172855
3	Absent	Present	0.0006	1		0.172947
4	Absent	Present	0.0006	0.132971		0
4	Absent	Present	0.0006	0.158956		0.013245
4	Absent	Present	0.0006	0.180176		0.0273678
4	Absent	Present	0.0006	0.198183		0.043612
4	Absent	Present	0.0006	0.213751		0.0544323
4	Absent	Present	0.0006	0.228489		0.0645005
4	Absent	Present	0.0006	0.242229		0.0752516
4	Absent	Present	0.0006	0.256191		0.0832612
4	Absent	Present	0.0006	0.271372		0.0916701
4	Absent	Present	0.0006	0.286221		0.1024
4	Absent	Present	0.0006	0.300127		0.110024
4	Absent	Present	0.0006	0.31553		0.114662
4	Absent	Present	0.0006	0.330212		0.121309
4	Absent	Present	0.0006	0.344119		0.123974
4	Absent	Present	0.0006	0.357527		0.131412
4	Absent	Present	0.0006	0.37099		0.13635
4	Absent	Present	0.0006	0.385783		0.139882
4	Absent	Present	0.0006	0.397861		0.142877
4	Absent	Present	0.0006	0.409496		0.147883
4	Absent	Present	0.0006	0.422018		0.153472
4	Absent	Present	0.0006	0.434539		0.1567
4	Absent	Present	0.0006	0.446895		0.159931
4	Absent	Present	0.0006	0.459305		0.162364
4	Absent	Present	0.0006	0.472769		0.165358
4	Absent	Present	0.0006	0.486952		0.166572
4	Absent	Present	0.0006	0.499307		0.168886
4	Absent	Present	0.0006	0.511884		0.172313
4	Absent	Present	0.0006	0.524184		0.1744
4	Absent	Present	0.0006	0.537038		0.176416
4	Absent	Present	0.0006	0.549837		0.17896
4	Absent	Present	0.0006	0.562358		0.179212
4	Absent	Present	0.0006	0.575212		0.180697
4	Absent	Present	0.0006	0.58729		0.181038
4	Absent	Present	0.0006	0.600698		0.181332
4	Absent	Present	0.0006	0.611779		0.183119
4	Absent	Present	0.0006	0.624411		0.184738
4	Absent	Present	0.0006	0.637542		0.186408
4	Absent	Present	0.0006	0.649122		0.187521
4	Absent	Present	0.0006	0.662197		0.187667
4	Absent	Present	0.0006	0.67494		0.188146
4	Absent	Present	0.0006	0.687019		0.188145
4	Absent	Present	0.0006	0.699873		0.189044
4	Absent	Present	0.0006	0.712948		0.189851
4	Absent	Present	0.0006	0.725525		0.191676
4	Absent	Present	0.0006	0.738268		0.19197
4	Absent	Present	0.0006	0.750679		0.192117
4	Absent	Present	0.0006	0.763256		0.194396
4	Absent	Present	0.0006	0.774281		0.194776
4	Absent	Present	0.0006	0.786359		0.195378
4	Absent	Present	0.0006	0.799213		0.195771
4	Absent	Present	0.0006	0.810959		0.19642
4	Absent	Present	0.0006	0.822649		0.196323
4	Absent	Present	0.0006	0.835614		0.196923
4	Absent	Present	0.0006	0.848136		0.196956
4	Absent	Present	0.0006	0.858275		0.197663
4	Absent	Present	0.0006	0.871849		0.198144
4	Absent	Present	0.0006	0.883318		0.199022
4	Absent	Present	0.0006	0.895063		0.199505
4	Absent	Present	0.0006	0.905867		0.199511
4	Absent	Present	0.0006	0.918001		0.199529
4	Absent	Present	0.0006	0.930024		0.200048
4	Absent	Present	0.0006	0.941216		0.200612
4	Absent	Present	0.0006	0.953128		0.200895
4	Absent	Present	0.0006	0.965261		0.201125
4	Absent	Present	0.0006	0.977007		0.201316
4	Absent	Present	0.0006	0.989141		0.201479
4	Absent	Present	0.0006	1		0.202172
5	Absent	Present	0.0006	0.133861		0
5	Absent	Present	0.0006	0.158012		0.0151783
5	Absent	Present	0.0006	0.176809		0.0274448
5	Absent	Present	0.0006	0.193987		0.0388154
5	Absent	Present	0.0006	0.209047		0.0504269
5	Absent	Present	0.0006	0.22366		0.061596
5	Absent	Present	0.0006	0.239891		0.0702162
5	Absent	Present	0.0006	0.254448		0.0806664
5	Absent	Present	0.0006	0.267053		0.0906433
5	Absent	Present	0.0006	0.282113		0.099051
5	Absent	Present	0.0006	0.296001		0.106463
5	Absent	Present	0.0006	0.309945		0.11355
5	Absent	Present	0.0006	0.32294		0.120035
5	Absent	Present	0.0006	0.335323		0.128244
5	Absent	Present	0.0006	0.34988		0.135023
5	Absent	Present	0.0006	0.362374		0.138833
5	Absent	Present	0.0006	0.375202		0.147911
5	Absent	Present	0.0006	0.389537		0.151632
5	Absent	Present	0.0006	0.401919		0.157924
5	Absent	Present	0.0006	0.414691		0.163954
5	Absent	Present	0.0006	0.427241		0.168407
5	Absent	Present	0.0006	0.439567		0.174216
5	Absent	Present	0.0006	0.452786		0.179601
5	Absent	Present	0.0006	0.466061		0.1837
5	Absent	Present	0.0006	0.477495		0.188529
5	Absent	Present	0.0006	0.490936		0.192456
5	Absent	Present	0.0006	0.503263		0.196055
5	Absent	Present	0.0006	0.515701		0.199113
5	Absent	Present	0.0006	0.528697		0.202764
5	Absent	Present	0.0006	0.541636		0.206364
5	Absent	Present	0.0006	0.553851		0.209366
5	Absent	Present	0.0006	0.565676		0.211595
5	Absent	Present	0.0006	0.579006		0.213178
5	Absent	Present	0.0006	0.591221		0.215943
5	Absent	Present	0.0006	0.603659		0.217962
5	Absent	Present	0.0006	0.616264		0.218843
5	Absent	Present	0.0006	0.627363		0.220395
5	Absent	Present	0.0006	0.638519		0.221611
5	Absent	Present	0.0006	0.651514		0.223354
5	Absent	Present	0.0006	0.664398		0.224228
5	Absent	Present	0.0006	0.676167		0.226182
5	Absent	Present	0.0006	0.688494		0.227317
5	Absent	Present	0.0006	0.70082		0.228253
5	Absent	Present	0.0006	0.71231		0.229348
5	Absent	Present	0.0006	0.725138		0.230751
5	Absent	Present	0.0006	0.737409		0.231677
5	Absent	Present	0.0006	0.750014		0.232543
5	Absent	Present	0.0006	0.761113		0.234354
5	Absent	Present	0.0006	0.775336		0.236314
5	Absent	Present	0.0006	0.786826		0.236762
[truncated: 11,218 more rows]
